# Supplementary material for: Assessing robustness of radiomic features by image perturbation
Source: Sci Rep. 2019 Jan 24;9:614. doi: 10.1038/s41598-018-36938-4 (PMC6345842; doi:10.1038/s41598-018-36938-4)
Supplement: Supplementary file 2 — Supplementary excel [file 41598_2018_36938_MOESM2_ESM.csv]

cohort	perturb_abbr	image_id	feature_family	feature_name	voxel_spacing_mm	discr_method	discr_parameter	icc	icc_95_low	icc_95_up	icc_panel	icc_panel_95_low	icc_panel_95_up
NSCLC	retest		morph	volume	1	none		0.9992	0.9984	0.9996	0.9996	0.9992	0.9998
NSCLC	retest		morph	approximate volume	1	none		0.9992	0.9984	0.9996	0.9996	0.9992	0.9998
NSCLC	retest		morph	surface area	1	none		0.9988	0.9975	0.9994	0.9994	0.9987	0.9997
NSCLC	retest		morph	surface to volume ratio	1	none		0.9971	0.994	0.9986	0.9985	0.997	0.9993
NSCLC	retest		morph	centre of mass shift	1	none		0.9676	0.9345	0.9842	0.9835	0.9661	0.992
NSCLC	retest		morph	centre of mass shift	1	none		0.9651	0.9295	0.9829	0.9822	0.9635	0.9914
NSCLC	retest		morph	spherical disproportion	1	none		0.9707	0.9407	0.9857	0.9851	0.9695	0.9928
NSCLC	retest		morph	sphericity	1	none		0.9683	0.9359	0.9845	0.9839	0.9669	0.9922
NSCLC	retest		morph	asphericity	1	none		0.9707	0.9407	0.9857	0.9851	0.9695	0.9928
NSCLC	retest		morph	centre of mass shift	1	none		0.008304	-0.3384	0.3549	0.01647	-1.023	0.5239
NSCLC	retest		morph	maximum 3d diameter	1	none		0.9947	0.9892	0.9974	0.9974	0.9946	0.9987
NSCLC	retest		morph	major axis length	1	none		0.995	0.9898	0.9976	0.9975	0.9949	0.9988
NSCLC	retest		morph	minor axis length	1	none		0.9962	0.9923	0.9982	0.9981	0.9961	0.9991
NSCLC	retest		morph	least axis length	1	none		0.9985	0.9969	0.9993	0.9992	0.9984	0.9996
NSCLC	retest		morph	elongation	1	none		0.9263	0.8542	0.9637	0.9618	0.9214	0.9815
NSCLC	retest		morph	flatness	1	none		0.985	0.9693	0.9927	0.9924	0.9844	0.9963
NSCLC	retest		morph	volume density (AABB)	1	none		0.8555	0.724	0.9274	0.9221	0.8399	0.9623
NSCLC	retest		morph	area density (AABB)	1	none		0.736	0.5235	0.8629	0.8479	0.6872	0.9264
NSCLC	retest		morph	volume density (OMBB)	1	none		0.8768	0.7621	0.9384	0.9344	0.865	0.9682
NSCLC	retest		morph	area density (OMBB)	1	none		0.7349	0.5217	0.8622	0.8472	0.6857	0.926
NSCLC	retest		morph	volume density (AEE)	1	none		0.9477	0.8953	0.9743	0.9731	0.9448	0.987
NSCLC	retest		morph	area density (AEE)	1	none		0.9006	0.8057	0.9506	0.9477	0.8924	0.9747
NSCLC	retest		morph	volume density (MVEE)	1	none		0.8536	0.7205	0.9264	0.921	0.8376	0.9618
NSCLC	retest		morph	area density (MVEE)	1	none		0.6719	0.4249	0.8265	0.8038	0.5964	0.905
NSCLC	retest		morph	volume density (convex hull)	1	none		0.9358	0.8723	0.9684	0.9669	0.9318	0.984
NSCLC	retest		morph	area density (convex hull)	1	none		0.854	0.7212	0.9265	0.9212	0.838	0.9619
NSCLC	retest		morph	integrated intensity	1	none		0.9931	0.9858	0.9966	0.9965	0.9929	0.9983
NSCLC	retest		morph	Moran's I index	1	none		0.9646	0.9285	0.9827	0.982	0.963	0.9913
NSCLC	retest		morph	Geary's C measure	1	none		0.9317	0.8644	0.9663	0.9646	0.9272	0.9829
NSCLC	retest		morph	volume	2	none		0.9992	0.9983	0.9996	0.9996	0.9992	0.9998
NSCLC	retest		morph	approximate volume	2	none		0.9992	0.9983	0.9996	0.9996	0.9992	0.9998
NSCLC	retest		morph	surface area	2	none		0.9989	0.9977	0.9995	0.9994	0.9988	0.9997
NSCLC	retest		morph	surface to volume ratio	2	none		0.9963	0.9925	0.9982	0.9982	0.9962	0.9991
NSCLC	retest		morph	centre of mass shift	2	none		0.9717	0.9426	0.9862	0.9856	0.9704	0.993
NSCLC	retest		morph	centre of mass shift	2	none		0.9701	0.9395	0.9854	0.9848	0.9688	0.9927
NSCLC	retest		morph	spherical disproportion	2	none		0.9751	0.9494	0.9879	0.9874	0.974	0.9939
NSCLC	retest		morph	sphericity	2	none		0.9723	0.9438	0.9865	0.9859	0.9711	0.9932
NSCLC	retest		morph	asphericity	2	none		0.9751	0.9494	0.9879	0.9874	0.974	0.9939
NSCLC	retest		morph	centre of mass shift	2	none		0.6397	0.3774	0.8077	0.7802	0.548	0.8936
NSCLC	retest		morph	maximum 3d diameter	2	none		0.9962	0.9921	0.9981	0.9981	0.996	0.9991
NSCLC	retest		morph	major axis length	2	none		0.9953	0.9903	0.9977	0.9976	0.9951	0.9988
NSCLC	retest		morph	minor axis length	2	none		0.9959	0.9916	0.998	0.998	0.9958	0.999
NSCLC	retest		morph	least axis length	2	none		0.9984	0.9968	0.9992	0.9992	0.9984	0.9996
NSCLC	retest		morph	elongation	2	none		0.9153	0.8332	0.9581	0.9558	0.909	0.9786
NSCLC	retest		morph	flatness	2	none		0.9824	0.9642	0.9915	0.9911	0.9818	0.9957
NSCLC	retest		morph	volume density (AABB)	2	none		0.7211	0.5	0.8545	0.8379	0.6667	0.9215
NSCLC	retest		morph	area density (AABB)	2	none		0.5803	0.2934	0.7722	0.7344	0.4537	0.8714
NSCLC	retest		morph	volume density (OMBB)	2	none		0.8416	0.6993	0.92	0.914	0.823	0.9583
NSCLC	retest		morph	area density (OMBB)	2	none		0.6652	0.4149	0.8226	0.7989	0.5865	0.9027
NSCLC	retest		morph	volume density (AEE)	2	none		0.9458	0.8916	0.9734	0.9721	0.9427	0.9865
NSCLC	retest		morph	area density (AEE)	2	none		0.897	0.7991	0.9488	0.9457	0.8883	0.9737
NSCLC	retest		morph	volume density (MVEE)	2	none		0.8728	0.7549	0.9363	0.9321	0.8603	0.9671
NSCLC	retest		morph	area density (MVEE)	2	none		0.6415	0.38	0.8087	0.7816	0.5507	0.8943
NSCLC	retest		morph	volume density (convex hull)	2	none		0.9288	0.8589	0.9649	0.9631	0.9241	0.9821
NSCLC	retest		morph	area density (convex hull)	2	none		0.8972	0.7994	0.9489	0.9458	0.8885	0.9738
NSCLC	retest		morph	integrated intensity	2	none		0.9887	0.9769	0.9945	0.9943	0.9883	0.9973
NSCLC	retest		morph	Moran's I index	2	none		0.9112	0.8255	0.956	0.9535	0.9044	0.9775
NSCLC	retest		morph	Geary's C measure	2	none		0.731	0.5155	0.8601	0.8446	0.6803	0.9248
NSCLC	retest		morph	volume	3	none		0.9992	0.9984	0.9996	0.9996	0.9992	0.9998
NSCLC	retest		morph	approximate volume	3	none		0.9992	0.9984	0.9996	0.9996	0.9992	0.9998
NSCLC	retest		morph	surface area	3	none		0.9989	0.9976	0.9994	0.9994	0.9988	0.9997
NSCLC	retest		morph	surface to volume ratio	3	none		0.958	0.9156	0.9795	0.9786	0.9559	0.9896
NSCLC	retest		morph	centre of mass shift	3	none		0.9047	0.8134	0.9527	0.95	0.8971	0.9758
NSCLC	retest		morph	centre of mass shift	3	none		0.8913	0.7886	0.9459	0.9425	0.8818	0.9722
NSCLC	retest		morph	spherical disproportion	3	none		0.9255	0.8525	0.9632	0.9613	0.9204	0.9813
NSCLC	retest		morph	sphericity	3	none		0.909	0.8215	0.9549	0.9524	0.902	0.9769
NSCLC	retest		morph	asphericity	3	none		0.9255	0.8525	0.9632	0.9613	0.9204	0.9813
NSCLC	retest		morph	centre of mass shift	3	none		0.921	0.844	0.9609	0.9589	0.9154	0.9801
NSCLC	retest		morph	maximum 3d diameter	3	none		0.9955	0.9908	0.9978	0.9977	0.9954	0.9989
NSCLC	retest		morph	major axis length	3	none		0.9932	0.986	0.9967	0.9966	0.993	0.9983
NSCLC	retest		morph	minor axis length	3	none		0.9962	0.9921	0.9981	0.9981	0.996	0.9991
NSCLC	retest		morph	least axis length	3	none		0.9977	0.9953	0.9989	0.9989	0.9977	0.9994
NSCLC	retest		morph	elongation	3	none		0.8905	0.7871	0.9455	0.9421	0.8809	0.972
NSCLC	retest		morph	flatness	3	none		0.9405	0.8814	0.9707	0.9693	0.9369	0.9852
NSCLC	retest		morph	volume density (AABB)	3	none		0.6744	0.4286	0.8279	0.8055	0.6	0.9059
NSCLC	retest		morph	area density (AABB)	3	none		0.6707	0.423	0.8258	0.8029	0.5945	0.9046
NSCLC	retest		morph	volume density (OMBB)	3	none		0.8708	0.7512	0.9353	0.9309	0.8579	0.9666
NSCLC	retest		morph	area density (OMBB)	3	none		0.8038	0.6343	0.8999	0.8912	0.7763	0.9473
NSCLC	retest		morph	volume density (AEE)	3	none		0.8446	0.7046	0.9216	0.9157	0.8267	0.9592
NSCLC	retest		morph	area density (AEE)	3	none		0.8035	0.6338	0.8998	0.891	0.7759	0.9473
NSCLC	retest		morph	volume density (MVEE)	3	none		0.741	0.5314	0.8656	0.8512	0.694	0.928
NSCLC	retest		morph	area density (MVEE)	3	none		0.4749	0.1546	0.706	0.644	0.2678	0.8277
NSCLC	retest		morph	volume density (convex hull)	3	none		0.8574	0.7272	0.9283	0.9232	0.842	0.9628
NSCLC	retest		morph	area density (convex hull)	3	none		0.8479	0.7105	0.9234	0.9177	0.8307	0.9602
NSCLC	retest		morph	integrated intensity	3	none		0.9901	0.9798	0.9952	0.995	0.9898	0.9976
NSCLC	retest		morph	Moran's I index	3	none		0.8438	0.7032	0.9212	0.9153	0.8258	0.959
NSCLC	retest		morph	Geary's C measure	3	none		0.7103	0.4832	0.8484	0.8306	0.6516	0.918
NSCLC	retest		morph	volume	4	none		0.9993	0.9986	0.9997	0.9997	0.9993	0.9998
NSCLC	retest		morph	approximate volume	4	none		0.9993	0.9986	0.9997	0.9996	0.9993	0.9998
NSCLC	retest		morph	surface area	4	none		0.9987	0.9974	0.9994	0.9994	0.9987	0.9997
NSCLC	retest		morph	surface to volume ratio	4	none		0.972	0.9432	0.9863	0.9858	0.9708	0.9931
NSCLC	retest		morph	centre of mass shift	4	none		0.9196	0.8414	0.9603	0.9581	0.9139	0.9797
NSCLC	retest		morph	centre of mass shift	4	none		0.9131	0.829	0.9569	0.9546	0.9065	0.978
NSCLC	retest		morph	spherical disproportion	4	none		0.9318	0.8646	0.9664	0.9647	0.9274	0.9829
NSCLC	retest		morph	sphericity	4	none		0.922	0.8459	0.9615	0.9594	0.9165	0.9803
NSCLC	retest		morph	asphericity	4	none		0.9318	0.8646	0.9664	0.9647	0.9274	0.9829
NSCLC	retest		morph	centre of mass shift	4	none		0.8539	0.7211	0.9265	0.9212	0.8379	0.9619
NSCLC	retest		morph	maximum 3d diameter	4	none		0.996	0.9917	0.998	0.998	0.9958	0.999
NSCLC	retest		morph	major axis length	4	none		0.993	0.9857	0.9966	0.9965	0.9928	0.9983
NSCLC	retest		morph	minor axis length	4	none		0.9863	0.9721	0.9934	0.9931	0.9858	0.9967
NSCLC	retest		morph	least axis length	4	none		0.9972	0.9942	0.9986	0.9986	0.9971	0.9993
NSCLC	retest		morph	elongation	4	none		0.2417	-0.1135	0.5436	0.3893	-0.2562	0.7043
NSCLC	retest		morph	flatness	4	none		0.9383	0.8771	0.9696	0.9682	0.9345	0.9846
NSCLC	retest		morph	volume density (AABB)	4	none		0.6296	0.3629	0.8018	0.7727	0.5325	0.89
NSCLC	retest		morph	area density (AABB)	4	none		0.6376	0.3744	0.8065	0.7787	0.5448	0.8929
NSCLC	retest		morph	volume density (OMBB)	4	none		0.6262	0.358	0.7997	0.7701	0.5272	0.8887
NSCLC	retest		morph	area density (OMBB)	4	none		0.3424	-0.003803	0.6166	0.5101	-0.007636	0.7628
NSCLC	retest		morph	volume density (AEE)	4	none		0.9792	0.9576	0.9899	0.9895	0.9784	0.9949
NSCLC	retest		morph	area density (AEE)	4	none		0.9512	0.9022	0.9761	0.975	0.9486	0.9879
NSCLC	retest		morph	volume density (MVEE)	4	none		0.8123	0.6488	0.9045	0.8965	0.787	0.9499
NSCLC	retest		morph	area density (MVEE)	4	none		0.7157	0.4916	0.8515	0.8343	0.6592	0.9198
NSCLC	retest		morph	volume density (convex hull)	4	none		0.8993	0.8034	0.95	0.947	0.891	0.9743
NSCLC	retest		morph	area density (convex hull)	4	none		0.7904	0.6118	0.8927	0.8829	0.7592	0.9433
NSCLC	retest		morph	integrated intensity	4	none		0.9899	0.9792	0.9951	0.9949	0.9895	0.9975
NSCLC	retest		morph	Moran's I index	4	none		0.9306	0.8624	0.9658	0.9641	0.9261	0.9826
NSCLC	retest		morph	Geary's C measure	4	none		0.8677	0.7457	0.9337	0.9292	0.8543	0.9657
NSCLC	retest		LI	local intensity peak	1	none		0.8516	0.717	0.9253	0.9199	0.8351	0.9612
NSCLC	retest		LI	global intensity peak	1	none		0.991	0.9815	0.9956	0.9955	0.9907	0.9978
NSCLC	retest		LI	local intensity peak	2	none		0.9516	0.9029	0.9763	0.9752	0.9489	0.988
NSCLC	retest		LI	global intensity peak	2	none		0.9928	0.9852	0.9965	0.9964	0.9925	0.9982
NSCLC	retest		LI	local intensity peak	3	none		0.9852	0.9698	0.9928	0.9926	0.9847	0.9964
NSCLC	retest		LI	global intensity peak	3	none		0.9908	0.9811	0.9955	0.9954	0.9905	0.9978
NSCLC	retest		LI	local intensity peak	4	none		0.9888	0.9771	0.9946	0.9944	0.9884	0.9973
NSCLC	retest		LI	global intensity peak	4	none		0.9893	0.9782	0.9948	0.9946	0.989	0.9974
NSCLC	retest		IS	mean	1	none		0.9881	0.9758	0.9942	0.994	0.9877	0.9971
NSCLC	retest		IS	variance	1	none		0.9658	0.9309	0.9833	0.9826	0.9642	0.9916
NSCLC	retest		IS	skewness	1	none		0.9957	0.9912	0.9979	0.9979	0.9956	0.999
NSCLC	retest		IS	kurtosis	1	none		0.9905	0.9806	0.9954	0.9952	0.9902	0.9977
NSCLC	retest		IS	median	1	none		0.9897	0.9789	0.995	0.9948	0.9893	0.9975
NSCLC	retest		IS	minimum	1	none		0.9774	0.9541	0.989	0.9886	0.9765	0.9945
NSCLC	retest		IS	10th percentile	1	none		0.9884	0.9763	0.9944	0.9942	0.988	0.9972
NSCLC	retest		IS	90th percentile	1	none		0.9267	0.8548	0.9638	0.9619	0.9217	0.9816
NSCLC	retest		IS	maximum	1	none		0.8373	0.6919	0.9178	0.9115	0.8179	0.9571
NSCLC	retest		IS	interquartile range	1	none		0.9858	0.9711	0.9931	0.9929	0.9853	0.9965
NSCLC	retest		IS	range	1	none		0.7419	0.5328	0.8661	0.8518	0.6952	0.9283
NSCLC	retest		IS	mean absolute deviation	1	none		0.9803	0.9599	0.9904	0.9901	0.9795	0.9952
NSCLC	retest		IS	robust mean absolute deviation	1	none		0.9861	0.9717	0.9933	0.993	0.9856	0.9966
NSCLC	retest		IS	median absolute deviation	1	none		0.9837	0.9668	0.9921	0.9918	0.9831	0.996
NSCLC	retest		IS	coefficient of variation	1	none		0.03209	-0.3172	0.3755	0.06218	-0.9289	0.546
NSCLC	retest		IS	quartile coefficient of dispersion	1	none		0.4235	0.09112	0.6722	0.595	0.167	0.804
NSCLC	retest		IS	energy	1	none		0.9908	0.9811	0.9955	0.9954	0.9905	0.9978
NSCLC	retest		IS	root mean square	1	none		0.9941	0.988	0.9972	0.9971	0.9939	0.9986
NSCLC	retest		IS	mean	2	none		0.9914	0.9824	0.9958	0.9957	0.9911	0.9979
NSCLC	retest		IS	variance	2	none		0.9601	0.9197	0.9805	0.9797	0.9582	0.9902
NSCLC	retest		IS	skewness	2	none		0.8617	0.7349	0.9306	0.9257	0.8472	0.964
NSCLC	retest		IS	kurtosis	2	none		0.9396	0.8796	0.9703	0.9689	0.936	0.9849
NSCLC	retest		IS	median	2	none		0.9918	0.9832	0.996	0.9959	0.9915	0.998
NSCLC	retest		IS	minimum	2	none		0.9554	0.9104	0.9782	0.9772	0.9531	0.989
NSCLC	retest		IS	10th percentile	2	none		0.964	0.9273	0.9824	0.9817	0.9623	0.9911
NSCLC	retest		IS	90th percentile	2	none		0.9862	0.9717	0.9933	0.993	0.9857	0.9966
NSCLC	retest		IS	maximum	2	none		0.9811	0.9615	0.9908	0.9905	0.9804	0.9954
NSCLC	retest		IS	interquartile range	2	none		0.9722	0.9437	0.9865	0.9859	0.971	0.9932
NSCLC	retest		IS	range	2	none		0.9765	0.9523	0.9886	0.9881	0.9755	0.9942
NSCLC	retest		IS	mean absolute deviation	2	none		0.9634	0.9261	0.9821	0.9813	0.9616	0.991
NSCLC	retest		IS	robust mean absolute deviation	2	none		0.966	0.9312	0.9834	0.9827	0.9644	0.9916
NSCLC	retest		IS	median absolute deviation	2	none		0.9683	0.9358	0.9845	0.9839	0.9669	0.9922
NSCLC	retest		IS	coefficient of variation	2	none		-0.5719	-0.7661	-0.2799	-2.672	-6.552	-0.7775
NSCLC	retest		IS	quartile coefficient of dispersion	2	none		-0.003147	-0.3485	0.3449	-0.006313	-1.07	0.5129
NSCLC	retest		IS	energy	2	none		0.9923	0.9841	0.9962	0.9961	0.992	0.9981
NSCLC	retest		IS	root mean square	2	none		0.9921	0.9839	0.9962	0.9961	0.9919	0.9981
NSCLC	retest		IS	mean	3	none		0.99	0.9795	0.9951	0.995	0.9896	0.9976
NSCLC	retest		IS	variance	3	none		0.9491	0.8981	0.9751	0.9739	0.9463	0.9874
NSCLC	retest		IS	skewness	3	none		0.866	0.7426	0.9328	0.9282	0.8523	0.9652
NSCLC	retest		IS	kurtosis	3	none		0.9406	0.8815	0.9708	0.9694	0.937	0.9852
NSCLC	retest		IS	median	3	none		0.9756	0.9505	0.9881	0.9877	0.9746	0.994
NSCLC	retest		IS	minimum	3	none		0.7979	0.6244	0.8968	0.8876	0.7688	0.9456
NSCLC	retest		IS	10th percentile	3	none		0.9294	0.86	0.9652	0.9634	0.9247	0.9823
NSCLC	retest		IS	90th percentile	3	none		0.9876	0.9747	0.994	0.9938	0.9872	0.997
NSCLC	retest		IS	maximum	3	none		0.9726	0.9445	0.9866	0.9861	0.9714	0.9933
NSCLC	retest		IS	interquartile range	3	none		0.9329	0.8667	0.9669	0.9653	0.9286	0.9832
NSCLC	retest		IS	range	3	none		0.9668	0.933	0.9838	0.9831	0.9653	0.9918
NSCLC	retest		IS	mean absolute deviation	3	none		0.939	0.8784	0.97	0.9685	0.9353	0.9848
NSCLC	retest		IS	robust mean absolute deviation	3	none		0.9279	0.8572	0.9644	0.9626	0.9231	0.9819
NSCLC	retest		IS	median absolute deviation	3	none		0.9559	0.9114	0.9784	0.9775	0.9536	0.9891
NSCLC	retest		IS	coefficient of variation	3	none		0.9837	0.9668	0.9921	0.9918	0.9831	0.996
NSCLC	retest		IS	quartile coefficient of dispersion	3	none		0.962	0.9233	0.9814	0.9806	0.9601	0.9906
NSCLC	retest		IS	energy	3	none		0.9928	0.9853	0.9965	0.9964	0.9926	0.9983
NSCLC	retest		IS	root mean square	3	none		0.9869	0.9733	0.9937	0.9934	0.9865	0.9968
NSCLC	retest		IS	mean	4	none		0.9886	0.9767	0.9945	0.9943	0.9882	0.9972
NSCLC	retest		IS	variance	4	none		0.963	0.9253	0.9819	0.9811	0.9612	0.9909
NSCLC	retest		IS	skewness	4	none		0.9564	0.9124	0.9787	0.9777	0.9542	0.9892
NSCLC	retest		IS	kurtosis	4	none		0.8094	0.6439	0.903	0.8947	0.7834	0.949
NSCLC	retest		IS	median	4	none		0.98	0.9592	0.9903	0.9899	0.9792	0.9951
NSCLC	retest		IS	minimum	4	none		0.5644	0.2717	0.7624	0.7216	0.4273	0.8652
NSCLC	retest		IS	10th percentile	4	none		0.8575	0.7274	0.9284	0.9233	0.8422	0.9629
NSCLC	retest		IS	90th percentile	4	none		0.9942	0.988	0.9972	0.9971	0.994	0.9986
NSCLC	retest		IS	maximum	4	none		0.976	0.9512	0.9883	0.9878	0.975	0.9941
NSCLC	retest		IS	interquartile range	4	none		0.9384	0.8772	0.9697	0.9682	0.9346	0.9846
NSCLC	retest		IS	range	4	none		0.9684	0.9362	0.9846	0.984	0.967	0.9922
NSCLC	retest		IS	mean absolute deviation	4	none		0.9631	0.9255	0.9819	0.9812	0.9613	0.9909
NSCLC	retest		IS	robust mean absolute deviation	4	none		0.9422	0.8846	0.9716	0.9702	0.9388	0.9856
NSCLC	retest		IS	median absolute deviation	4	none		0.9522	0.904	0.9766	0.9755	0.9496	0.9881
NSCLC	retest		IS	coefficient of variation	4	none		0.9829	0.9651	0.9917	0.9914	0.9822	0.9958
NSCLC	retest		IS	quartile coefficient of dispersion	4	none		0.9847	0.9689	0.9926	0.9923	0.9842	0.9963
NSCLC	retest		IS	energy	4	none		0.9935	0.9867	0.9968	0.9967	0.9933	0.9984
NSCLC	retest		IS	root mean square	4	none		0.9814	0.9621	0.9909	0.9906	0.9807	0.9954
NSCLC	retest		IH	mean	1	FBS	6	0.9882	0.9758	0.9943	0.9941	0.9878	0.9971
NSCLC	retest		IH	variance	1	FBS	6	0.9655	0.9303	0.9831	0.9824	0.9639	0.9915
NSCLC	retest		IH	skewness	1	FBS	6	0.9957	0.9912	0.9979	0.9979	0.9956	0.999
NSCLC	retest		IH	kurtosis	1	FBS	6	0.9905	0.9805	0.9954	0.9952	0.9901	0.9977
NSCLC	retest		IH	median	1	FBS	6	0.9904	0.9804	0.9954	0.9952	0.9901	0.9977
NSCLC	retest		IH	minimum	1	FBS	6	0.9724	0.944	0.9865	0.986	0.9712	0.9932
NSCLC	retest		IH	10th percentile	1	FBS	6	0.9882	0.9759	0.9943	0.9941	0.9878	0.9971
NSCLC	retest		IH	90th percentile	1	FBS	6	0.9126	0.8281	0.9567	0.9543	0.906	0.9779
NSCLC	retest		IH	maximum	1	FBS	6	0.8382	0.6934	0.9183	0.912	0.819	0.9574
NSCLC	retest		IH	mode	1	FBS	6	0.9521	0.904	0.9765	0.9755	0.9496	0.9881
NSCLC	retest		IH	interquartile range	1	FBS	6	0.9808	0.9609	0.9907	0.9903	0.9801	0.9953
NSCLC	retest		IH	range	1	FBS	6	0.7337	0.5199	0.8616	0.8464	0.6841	0.9257
NSCLC	retest		IH	mean absolute deviation	1	FBS	6	0.9802	0.9598	0.9904	0.99	0.9795	0.9952
NSCLC	retest		IH	robust mean absolute deviation	1	FBS	6	0.9854	0.9702	0.9929	0.9926	0.9849	0.9964
NSCLC	retest		IH	median absolute deviation	1	FBS	6	0.9836	0.9666	0.992	0.9917	0.983	0.996
NSCLC	retest		IH	coefficient of variation	1	FBS	6	0.9935	0.9868	0.9969	0.9968	0.9933	0.9984
NSCLC	retest		IH	quartile coefficient of dispersion	1	FBS	6	0.9905	0.9806	0.9954	0.9952	0.9902	0.9977
NSCLC	retest		IH	entropy	1	FBS	6	0.9766	0.9525	0.9886	0.9882	0.9757	0.9943
NSCLC	retest		IH	uniformity	1	FBS	6	0.9707	0.9407	0.9857	0.9851	0.9694	0.9928
NSCLC	retest		IH	maximum gradient	1	FBS	6	0.9885	0.9764	0.9944	0.9942	0.9881	0.9972
NSCLC	retest		IH	maximum gradient grey level	1	FBS	6	0.6627	0.4111	0.8211	0.7971	0.5827	0.9018
NSCLC	retest		IH	minimum gradient	1	FBS	6	0.9729	0.945	0.9868	0.9863	0.9717	0.9934
NSCLC	retest		IH	minimum gradient grey level	1	FBS	6	0.8113	0.6471	0.904	0.8958	0.7857	0.9496
NSCLC	retest		IH	mean	1	FBS	12	0.9881	0.9756	0.9942	0.994	0.9877	0.9971
NSCLC	retest		IH	variance	1	FBS	12	0.9654	0.9302	0.9831	0.9824	0.9638	0.9915
NSCLC	retest		IH	skewness	1	FBS	12	0.9957	0.9912	0.9979	0.9979	0.9956	0.999
NSCLC	retest		IH	kurtosis	1	FBS	12	0.9905	0.9806	0.9954	0.9952	0.9902	0.9977
NSCLC	retest		IH	median	1	FBS	12	0.9872	0.9739	0.9938	0.9936	0.9868	0.9969
NSCLC	retest		IH	minimum	1	FBS	12	0.9739	0.947	0.9873	0.9868	0.9728	0.9936
NSCLC	retest		IH	10th percentile	1	FBS	12	0.9868	0.973	0.9936	0.9933	0.9863	0.9968
NSCLC	retest		IH	90th percentile	1	FBS	12	0.8914	0.7888	0.9459	0.9426	0.8819	0.9722
NSCLC	retest		IH	maximum	1	FBS	12	0.8285	0.6765	0.9131	0.9062	0.8071	0.9546
NSCLC	retest		IH	mode	1	FBS	12	0.9211	0.8443	0.961	0.959	0.9156	0.9801
NSCLC	retest		IH	interquartile range	1	FBS	12	0.9775	0.9543	0.9891	0.9886	0.9766	0.9945
NSCLC	retest		IH	range	1	FBS	12	0.7173	0.4941	0.8524	0.8354	0.6614	0.9203
NSCLC	retest		IH	mean absolute deviation	1	FBS	12	0.9803	0.9598	0.9904	0.99	0.9795	0.9952
NSCLC	retest		IH	robust mean absolute deviation	1	FBS	12	0.9843	0.968	0.9924	0.9921	0.9838	0.9962
NSCLC	retest		IH	median absolute deviation	1	FBS	12	0.9839	0.9672	0.9922	0.9919	0.9833	0.9961
NSCLC	retest		IH	coefficient of variation	1	FBS	12	0.9933	0.9862	0.9967	0.9966	0.993	0.9984
NSCLC	retest		IH	quartile coefficient of dispersion	1	FBS	12	0.9872	0.9738	0.9938	0.9935	0.9867	0.9969
NSCLC	retest		IH	entropy	1	FBS	12	0.9784	0.9561	0.9895	0.9891	0.9776	0.9947
NSCLC	retest		IH	uniformity	1	FBS	12	0.9724	0.9441	0.9866	0.986	0.9713	0.9932
NSCLC	retest		IH	maximum gradient	1	FBS	12	0.9935	0.9867	0.9969	0.9967	0.9933	0.9984
NSCLC	retest		IH	maximum gradient grey level	1	FBS	12	0.6834	0.4421	0.8331	0.8119	0.6132	0.909
NSCLC	retest		IH	minimum gradient	1	FBS	12	0.9881	0.9757	0.9942	0.994	0.9877	0.9971
NSCLC	retest		IH	minimum gradient grey level	1	FBS	12	0.8736	0.7563	0.9367	0.9325	0.8612	0.9673
NSCLC	retest		IH	mean	1	FBS	18	0.9882	0.9759	0.9943	0.9941	0.9878	0.9971
NSCLC	retest		IH	variance	1	FBS	18	0.9646	0.9286	0.9827	0.982	0.963	0.9913
NSCLC	retest		IH	skewness	1	FBS	18	0.9958	0.9913	0.9979	0.9979	0.9956	0.999
NSCLC	retest		IH	kurtosis	1	FBS	18	0.9901	0.9797	0.9952	0.995	0.9898	0.9976
NSCLC	retest		IH	median	1	FBS	18	0.9907	0.9809	0.9955	0.9953	0.9903	0.9977
NSCLC	retest		IH	minimum	1	FBS	18	0.9606	0.9205	0.9807	0.9799	0.9586	0.9903
NSCLC	retest		IH	10th percentile	1	FBS	18	0.9805	0.9604	0.9905	0.9902	0.9798	0.9952
NSCLC	retest		IH	90th percentile	1	FBS	18	0.8647	0.7403	0.9321	0.9275	0.8508	0.9649
NSCLC	retest		IH	maximum	1	FBS	18	0.8105	0.6457	0.9035	0.8953	0.7847	0.9493
NSCLC	retest		IH	mode	1	FBS	18	0.9141	0.8309	0.9575	0.9551	0.9077	0.9783
NSCLC	retest		IH	interquartile range	1	FBS	18	0.9754	0.95	0.988	0.9875	0.9743	0.994
NSCLC	retest		IH	range	1	FBS	18	0.6552	0.4001	0.8168	0.7917	0.5715	0.8991
NSCLC	retest		IH	mean absolute deviation	1	FBS	18	0.9796	0.9585	0.9901	0.9897	0.9788	0.995
NSCLC	retest		IH	robust mean absolute deviation	1	FBS	18	0.975	0.9492	0.9878	0.9873	0.9739	0.9939
NSCLC	retest		IH	median absolute deviation	1	FBS	18	0.9837	0.9667	0.9921	0.9918	0.9831	0.996
NSCLC	retest		IH	coefficient of variation	1	FBS	18	0.9941	0.9879	0.9971	0.997	0.9939	0.9986
NSCLC	retest		IH	quartile coefficient of dispersion	1	FBS	18	0.9882	0.9759	0.9943	0.9941	0.9878	0.9971
NSCLC	retest		IH	entropy	1	FBS	18	0.9806	0.9605	0.9906	0.9902	0.9799	0.9953
NSCLC	retest		IH	uniformity	1	FBS	18	0.9777	0.9546	0.9891	0.9887	0.9768	0.9945
NSCLC	retest		IH	maximum gradient	1	FBS	18	0.9994	0.9988	0.9997	0.9997	0.9994	0.9999
NSCLC	retest		IH	maximum gradient grey level	1	FBS	18	0.4553	0.1301	0.6932	0.6257	0.2302	0.8188
NSCLC	retest		IH	minimum gradient	1	FBS	18	0.9967	0.9932	0.9984	0.9983	0.9966	0.9992
NSCLC	retest		IH	minimum gradient grey level	1	FBS	18	0.6002	0.3211	0.7842	0.7501	0.4861	0.879
NSCLC	retest		IH	mean	1	FBS	24	0.9879	0.9752	0.9941	0.9939	0.9875	0.997
NSCLC	retest		IH	variance	1	FBS	24	0.9654	0.9301	0.9831	0.9824	0.9638	0.9915
NSCLC	retest		IH	skewness	1	FBS	24	0.9956	0.991	0.9979	0.9978	0.9955	0.9989
NSCLC	retest		IH	kurtosis	1	FBS	24	0.9901	0.9798	0.9952	0.995	0.9898	0.9976
NSCLC	retest		IH	median	1	FBS	24	0.9804	0.9602	0.9905	0.9901	0.9797	0.9952
NSCLC	retest		IH	minimum	1	FBS	24	0.9657	0.9307	0.9833	0.9826	0.9641	0.9916
NSCLC	retest		IH	10th percentile	1	FBS	24	0.9864	0.9721	0.9934	0.9931	0.9859	0.9967
NSCLC	retest		IH	90th percentile	1	FBS	24	0.867	0.7444	0.9333	0.9288	0.8535	0.9655
NSCLC	retest		IH	maximum	1	FBS	24	0.8176	0.6577	0.9073	0.8996	0.7935	0.9514
NSCLC	retest		IH	mode	1	FBS	24	0.9188	0.8399	0.9599	0.9577	0.913	0.9795
NSCLC	retest		IH	interquartile range	1	FBS	24	0.9683	0.9359	0.9845	0.9839	0.9669	0.9922
NSCLC	retest		IH	range	1	FBS	24	0.6866	0.4469	0.8349	0.8142	0.6178	0.91
NSCLC	retest		IH	mean absolute deviation	1	FBS	24	0.9801	0.9595	0.9903	0.99	0.9793	0.9951
NSCLC	retest		IH	robust mean absolute deviation	1	FBS	24	0.9804	0.9601	0.9905	0.9901	0.9797	0.9952
NSCLC	retest		IH	median absolute deviation	1	FBS	24	0.9838	0.967	0.9921	0.9918	0.9832	0.9961
NSCLC	retest		IH	coefficient of variation	1	FBS	24	0.9937	0.9872	0.997	0.9969	0.9935	0.9985
NSCLC	retest		IH	quartile coefficient of dispersion	1	FBS	24	0.9658	0.931	0.9833	0.9826	0.9642	0.9916
NSCLC	retest		IH	entropy	1	FBS	24	0.9794	0.9581	0.99	0.9896	0.9786	0.995
NSCLC	retest		IH	uniformity	1	FBS	24	0.9689	0.937	0.9848	0.9842	0.9675	0.9923
NSCLC	retest		IH	maximum gradient	1	FBS	24	0.9938	0.9872	0.997	0.9969	0.9936	0.9985
NSCLC	retest		IH	maximum gradient grey level	1	FBS	24	0.5956	0.3147	0.7814	0.7466	0.4787	0.8773
NSCLC	retest		IH	minimum gradient	1	FBS	24	0.9941	0.9879	0.9971	0.997	0.9939	0.9986
NSCLC	retest		IH	minimum gradient grey level	1	FBS	24	0.8292	0.6778	0.9135	0.9066	0.808	0.9548
NSCLC	retest		IH	mean	1	FBN	8	0.9625	0.9244	0.9817	0.9809	0.9607	0.9908
NSCLC	retest		IH	variance	1	FBN	8	0.9645	0.9282	0.9826	0.9819	0.9628	0.9912
NSCLC	retest		IH	skewness	1	FBN	8	0.9915	0.9826	0.9959	0.9957	0.9912	0.9979
NSCLC	retest		IH	kurtosis	1	FBN	8	0.9809	0.9611	0.9907	0.9904	0.9802	0.9953
NSCLC	retest		IH	median	1	FBN	8	0.95	0.8998	0.9755	0.9744	0.9472	0.9876
NSCLC	retest		IH	minimum	1	FBN	8	1	1	1	1	1	1
NSCLC	retest		IH	10th percentile	1	FBN	8	0.9568	0.9131	0.9788	0.9779	0.9546	0.9893
NSCLC	retest		IH	90th percentile	1	FBN	8	0.7386	0.5275	0.8643	0.8496	0.6907	0.9272
NSCLC	retest		IH	maximum	1	FBN	8	1	1	1	1	1	1
NSCLC	retest		IH	mode	1	FBN	8	0.9023	0.809	0.9515	0.9487	0.8944	0.9752
NSCLC	retest		IH	interquartile range	1	FBN	8	0.9012	0.8069	0.9509	0.9481	0.8932	0.9749
NSCLC	retest		IH	range	1	FBN	8	1	1	1	1	1	1
NSCLC	retest		IH	mean absolute deviation	1	FBN	8	0.9817	0.9627	0.9911	0.9908	0.981	0.9955
NSCLC	retest		IH	robust mean absolute deviation	1	FBN	8	0.9825	0.9643	0.9915	0.9912	0.9818	0.9957
NSCLC	retest		IH	median absolute deviation	1	FBN	8	0.9711	0.9414	0.9859	0.9853	0.9698	0.9929
NSCLC	retest		IH	coefficient of variation	1	FBN	8	0.9945	0.9888	0.9973	0.9973	0.9943	0.9987
NSCLC	retest		IH	quartile coefficient of dispersion	1	FBN	8	0.9197	0.8415	0.9603	0.9581	0.9139	0.9797
NSCLC	retest		IH	entropy	1	FBN	8	0.9732	0.9457	0.987	0.9864	0.9721	0.9934
NSCLC	retest		IH	uniformity	1	FBN	8	0.9254	0.8524	0.9632	0.9613	0.9203	0.9812
NSCLC	retest		IH	maximum gradient	1	FBN	8	0.9856	0.9707	0.993	0.9928	0.9851	0.9965
NSCLC	retest		IH	maximum gradient grey level	1	FBN	8	0.6379	0.3748	0.8067	0.7789	0.5453	0.893
NSCLC	retest		IH	minimum gradient	1	FBN	8	0.9805	0.9603	0.9905	0.9901	0.9797	0.9952
NSCLC	retest		IH	minimum gradient grey level	1	FBN	8	0.5536	0.2571	0.7558	0.7127	0.4091	0.8609
NSCLC	retest		IH	mean	1	FBN	16	0.9609	0.9212	0.9809	0.9801	0.959	0.9904
NSCLC	retest		IH	variance	1	FBN	16	0.9653	0.9298	0.983	0.9823	0.9636	0.9914
NSCLC	retest		IH	skewness	1	FBN	16	0.9954	0.9906	0.9978	0.9977	0.9953	0.9989
NSCLC	retest		IH	kurtosis	1	FBN	16	0.9896	0.9787	0.995	0.9948	0.9893	0.9975
NSCLC	retest		IH	median	1	FBN	16	0.9638	0.927	0.9823	0.9816	0.9621	0.9911
NSCLC	retest		IH	minimum	1	FBN	16	1	1	1	1	1	1
NSCLC	retest		IH	10th percentile	1	FBN	16	0.9641	0.9274	0.9824	0.9817	0.9624	0.9911
NSCLC	retest		IH	90th percentile	1	FBN	16	0.8479	0.7104	0.9234	0.9177	0.8307	0.9601
NSCLC	retest		IH	maximum	1	FBN	16	1	1	1	1	1	1
NSCLC	retest		IH	mode	1	FBN	16	0.8847	0.7765	0.9425	0.9388	0.8742	0.9704
NSCLC	retest		IH	interquartile range	1	FBN	16	0.9645	0.9284	0.9827	0.9819	0.9629	0.9913
NSCLC	retest		IH	range	1	FBN	16	1	1	1	1	1	1
NSCLC	retest		IH	mean absolute deviation	1	FBN	16	0.981	0.9613	0.9908	0.9904	0.9803	0.9954
NSCLC	retest		IH	robust mean absolute deviation	1	FBN	16	0.9772	0.9536	0.9889	0.9885	0.9763	0.9944
NSCLC	retest		IH	median absolute deviation	1	FBN	16	0.9855	0.9705	0.993	0.9927	0.985	0.9965
NSCLC	retest		IH	coefficient of variation	1	FBN	16	0.9944	0.9886	0.9973	0.9972	0.9943	0.9987
NSCLC	retest		IH	quartile coefficient of dispersion	1	FBN	16	0.9796	0.9585	0.9901	0.9897	0.9788	0.995
NSCLC	retest		IH	entropy	1	FBN	16	0.9855	0.9704	0.993	0.9927	0.985	0.9965
NSCLC	retest		IH	uniformity	1	FBN	16	0.9823	0.9639	0.9914	0.9911	0.9816	0.9957
NSCLC	retest		IH	maximum gradient	1	FBN	16	0.9951	0.9899	0.9976	0.9975	0.9949	0.9988
NSCLC	retest		IH	maximum gradient grey level	1	FBN	16	0.5248	0.2187	0.7378	0.6883	0.359	0.8491
NSCLC	retest		IH	minimum gradient	1	FBN	16	0.9966	0.9929	0.9983	0.9983	0.9965	0.9992
NSCLC	retest		IH	minimum gradient grey level	1	FBN	16	0.6492	0.3913	0.8133	0.7873	0.5625	0.897
NSCLC	retest		IH	mean	1	FBN	32	0.9607	0.9208	0.9808	0.98	0.9588	0.9903
NSCLC	retest		IH	variance	1	FBN	32	0.9651	0.9294	0.9829	0.9822	0.9634	0.9914
NSCLC	retest		IH	skewness	1	FBN	32	0.9956	0.991	0.9979	0.9978	0.9955	0.9989
NSCLC	retest		IH	kurtosis	1	FBN	32	0.9903	0.9802	0.9953	0.9951	0.99	0.9977
NSCLC	retest		IH	median	1	FBN	32	0.9731	0.9454	0.9869	0.9864	0.9719	0.9934
NSCLC	retest		IH	minimum	1	FBN	32	1	1	1	1	1	1
NSCLC	retest		IH	10th percentile	1	FBN	32	0.9716	0.9424	0.9861	0.9856	0.9703	0.993
NSCLC	retest		IH	90th percentile	1	FBN	32	0.8682	0.7465	0.9339	0.9294	0.8548	0.9658
NSCLC	retest		IH	maximum	1	FBN	32	1	1	1	1	1	1
NSCLC	retest		IH	mode	1	FBN	32	0.8449	0.7052	0.9218	0.9159	0.8271	0.9593
NSCLC	retest		IH	interquartile range	1	FBN	32	0.9811	0.9616	0.9908	0.9905	0.9804	0.9954
NSCLC	retest		IH	range	1	FBN	32	1	1	1	1	1	1
NSCLC	retest		IH	mean absolute deviation	1	FBN	32	0.9812	0.9617	0.9908	0.9905	0.9805	0.9954
NSCLC	retest		IH	robust mean absolute deviation	1	FBN	32	0.9853	0.97	0.9929	0.9926	0.9848	0.9964
NSCLC	retest		IH	median absolute deviation	1	FBN	32	0.9851	0.9696	0.9928	0.9925	0.9846	0.9964
NSCLC	retest		IH	coefficient of variation	1	FBN	32	0.9941	0.9879	0.9971	0.997	0.9939	0.9986
NSCLC	retest		IH	quartile coefficient of dispersion	1	FBN	32	0.9905	0.9805	0.9954	0.9952	0.9902	0.9977
NSCLC	retest		IH	entropy	1	FBN	32	0.9838	0.9669	0.9921	0.9918	0.9832	0.996
NSCLC	retest		IH	uniformity	1	FBN	32	0.9763	0.9519	0.9885	0.988	0.9754	0.9942
NSCLC	retest		IH	maximum gradient	1	FBN	32	0.991	0.9815	0.9956	0.9955	0.9907	0.9978
NSCLC	retest		IH	maximum gradient grey level	1	FBN	32	0.7213	0.5004	0.8547	0.8381	0.667	0.9216
NSCLC	retest		IH	minimum gradient	1	FBN	32	0.9731	0.9454	0.9869	0.9864	0.972	0.9934
NSCLC	retest		IH	minimum gradient grey level	1	FBN	32	0.9609	0.9212	0.9809	0.9801	0.959	0.9903
NSCLC	retest		IH	mean	1	FBN	64	0.9608	0.921	0.9808	0.98	0.9589	0.9903
NSCLC	retest		IH	variance	1	FBN	64	0.9646	0.9286	0.9827	0.982	0.963	0.9913
NSCLC	retest		IH	skewness	1	FBN	64	0.9957	0.9912	0.9979	0.9979	0.9956	0.999
NSCLC	retest		IH	kurtosis	1	FBN	64	0.9906	0.9807	0.9954	0.9953	0.9903	0.9977
NSCLC	retest		IH	median	1	FBN	64	0.9753	0.9499	0.988	0.9875	0.9743	0.994
NSCLC	retest		IH	minimum	1	FBN	64	1	1	1	1	1	1
NSCLC	retest		IH	10th percentile	1	FBN	64	0.9784	0.9562	0.9895	0.9891	0.9776	0.9947
NSCLC	retest		IH	90th percentile	1	FBN	64	0.8884	0.7832	0.9444	0.9409	0.8784	0.9714
NSCLC	retest		IH	maximum	1	FBN	64	1	1	1	1	1	1
NSCLC	retest		IH	mode	1	FBN	64	0.9182	0.8387	0.9595	0.9573	0.9123	0.9794
NSCLC	retest		IH	interquartile range	1	FBN	64	0.9859	0.9712	0.9932	0.9929	0.9854	0.9966
NSCLC	retest		IH	range	1	FBN	64	1	1	1	1	1	1
NSCLC	retest		IH	mean absolute deviation	1	FBN	64	0.9811	0.9615	0.9908	0.9905	0.9804	0.9954
NSCLC	retest		IH	robust mean absolute deviation	1	FBN	64	0.9867	0.9728	0.9935	0.9933	0.9862	0.9968
NSCLC	retest		IH	median absolute deviation	1	FBN	64	0.9844	0.9682	0.9924	0.9921	0.9838	0.9962
NSCLC	retest		IH	coefficient of variation	1	FBN	64	0.9941	0.9879	0.9971	0.997	0.9939	0.9986
NSCLC	retest		IH	quartile coefficient of dispersion	1	FBN	64	0.991	0.9815	0.9956	0.9955	0.9907	0.9978
NSCLC	retest		IH	entropy	1	FBN	64	0.9792	0.9576	0.9899	0.9895	0.9783	0.9949
NSCLC	retest		IH	uniformity	1	FBN	64	0.9743	0.9477	0.9875	0.987	0.9732	0.9937
NSCLC	retest		IH	maximum gradient	1	FBN	64	0.9416	0.8834	0.9713	0.9699	0.9381	0.9854
NSCLC	retest		IH	maximum gradient grey level	1	FBN	64	0.6053	0.3283	0.7873	0.7541	0.4943	0.881
NSCLC	retest		IH	minimum gradient	1	FBN	64	0.9831	0.9656	0.9918	0.9915	0.9825	0.9959
NSCLC	retest		IH	minimum gradient grey level	1	FBN	64	0.7415	0.5322	0.8659	0.8516	0.6947	0.9281
NSCLC	retest		IH	mean	2	FBS	6	0.9914	0.9825	0.9959	0.9957	0.9912	0.9979
NSCLC	retest		IH	variance	2	FBS	6	0.9606	0.9207	0.9807	0.9799	0.9587	0.9903
NSCLC	retest		IH	skewness	2	FBS	6	0.8827	0.7728	0.9415	0.9377	0.8719	0.9698
NSCLC	retest		IH	kurtosis	2	FBS	6	0.9628	0.9249	0.9818	0.981	0.961	0.9908
NSCLC	retest		IH	median	2	FBS	6	0.9914	0.9824	0.9958	0.9957	0.9911	0.9979
NSCLC	retest		IH	minimum	2	FBS	6	0.9758	0.9509	0.9882	0.9878	0.9749	0.9941
NSCLC	retest		IH	10th percentile	2	FBS	6	0.9612	0.9219	0.981	0.9802	0.9593	0.9904
NSCLC	retest		IH	90th percentile	2	FBS	6	0.9859	0.9713	0.9932	0.9929	0.9854	0.9966
NSCLC	retest		IH	maximum	2	FBS	6	0.9802	0.9597	0.9904	0.99	0.9794	0.9952
NSCLC	retest		IH	mode	2	FBS	6	0.9024	0.8092	0.9516	0.9487	0.8945	0.9752
NSCLC	retest		IH	interquartile range	2	FBS	6	0.9745	0.9482	0.9876	0.9871	0.9734	0.9937
NSCLC	retest		IH	range	2	FBS	6	0.9775	0.9542	0.989	0.9886	0.9766	0.9945
NSCLC	retest		IH	mean absolute deviation	2	FBS	6	0.9641	0.9275	0.9824	0.9817	0.9624	0.9911
NSCLC	retest		IH	robust mean absolute deviation	2	FBS	6	0.9701	0.9395	0.9854	0.9848	0.9688	0.9927
NSCLC	retest		IH	median absolute deviation	2	FBS	6	0.9696	0.9385	0.9852	0.9846	0.9683	0.9925
NSCLC	retest		IH	coefficient of variation	2	FBS	6	0.7726	0.5825	0.8831	0.8717	0.7361	0.9379
NSCLC	retest		IH	quartile coefficient of dispersion	2	FBS	6	0.8925	0.7908	0.9465	0.9432	0.8832	0.9725
NSCLC	retest		IH	entropy	2	FBS	6	0.9874	0.9743	0.9939	0.9937	0.987	0.9969
NSCLC	retest		IH	uniformity	2	FBS	6	0.974	0.9473	0.9873	0.9868	0.973	0.9936
NSCLC	retest		IH	maximum gradient	2	FBS	6	0.9901	0.9798	0.9952	0.995	0.9898	0.9976
NSCLC	retest		IH	maximum gradient grey level	2	FBS	6	0.7787	0.5925	0.8864	0.8756	0.7441	0.9398
NSCLC	retest		IH	minimum gradient	2	FBS	6	0.987	0.9734	0.9937	0.9934	0.9865	0.9968
NSCLC	retest		IH	minimum gradient grey level	2	FBS	6	0.7123	0.4863	0.8495	0.832	0.6544	0.9187
NSCLC	retest		IH	mean	2	FBS	12	0.9914	0.9824	0.9958	0.9957	0.9911	0.9979
NSCLC	retest		IH	variance	2	FBS	12	0.9605	0.9203	0.9807	0.9798	0.9585	0.9902
NSCLC	retest		IH	skewness	2	FBS	12	0.9155	0.8337	0.9582	0.9559	0.9093	0.9787
NSCLC	retest		IH	kurtosis	2	FBS	12	0.9721	0.9435	0.9864	0.9859	0.9709	0.9932
NSCLC	retest		IH	median	2	FBS	12	0.9904	0.9804	0.9953	0.9952	0.9901	0.9977
NSCLC	retest		IH	minimum	2	FBS	12	0.9725	0.9443	0.9866	0.9861	0.9713	0.9933
NSCLC	retest		IH	10th percentile	2	FBS	12	0.9555	0.9105	0.9782	0.9772	0.9532	0.989
NSCLC	retest		IH	90th percentile	2	FBS	12	0.9827	0.9647	0.9916	0.9913	0.9821	0.9958
NSCLC	retest		IH	maximum	2	FBS	12	0.9787	0.9566	0.9896	0.9892	0.9778	0.9948
NSCLC	retest		IH	mode	2	FBS	12	0.8381	0.6932	0.9182	0.9119	0.8188	0.9574
NSCLC	retest		IH	interquartile range	2	FBS	12	0.9641	0.9276	0.9825	0.9817	0.9624	0.9912
NSCLC	retest		IH	range	2	FBS	12	0.9754	0.95	0.988	0.9875	0.9744	0.994
NSCLC	retest		IH	mean absolute deviation	2	FBS	12	0.9626	0.9245	0.9817	0.9809	0.9608	0.9908
NSCLC	retest		IH	robust mean absolute deviation	2	FBS	12	0.9592	0.9178	0.98	0.9792	0.9571	0.9899
NSCLC	retest		IH	median absolute deviation	2	FBS	12	0.9703	0.9399	0.9855	0.9849	0.969	0.9927
NSCLC	retest		IH	coefficient of variation	2	FBS	12	0.7934	0.617	0.8944	0.8848	0.7631	0.9442
NSCLC	retest		IH	quartile coefficient of dispersion	2	FBS	12	0.915	0.8326	0.9579	0.9556	0.9087	0.9785
NSCLC	retest		IH	entropy	2	FBS	12	0.9853	0.9699	0.9928	0.9926	0.9847	0.9964
NSCLC	retest		IH	uniformity	2	FBS	12	0.9632	0.9257	0.982	0.9812	0.9614	0.9909
NSCLC	retest		IH	maximum gradient	2	FBS	12	0.9913	0.9823	0.9958	0.9957	0.9911	0.9979
NSCLC	retest		IH	maximum gradient grey level	2	FBS	12	0.7514	0.548	0.8714	0.8581	0.708	0.9313
NSCLC	retest		IH	minimum gradient	2	FBS	12	0.9639	0.9271	0.9823	0.9816	0.9622	0.9911
NSCLC	retest		IH	minimum gradient grey level	2	FBS	12	0.8101	0.6451	0.9033	0.8951	0.7842	0.9492
NSCLC	retest		IH	mean	2	FBS	18	0.9909	0.9813	0.9956	0.9954	0.9906	0.9978
NSCLC	retest		IH	variance	2	FBS	18	0.9619	0.9232	0.9814	0.9806	0.9601	0.9906
NSCLC	retest		IH	skewness	2	FBS	18	0.9077	0.8191	0.9543	0.9516	0.9005	0.9766
NSCLC	retest		IH	kurtosis	2	FBS	18	0.9831	0.9655	0.9918	0.9915	0.9825	0.9959
NSCLC	retest		IH	median	2	FBS	18	0.9894	0.9782	0.9948	0.9947	0.989	0.9974
NSCLC	retest		IH	minimum	2	FBS	18	1			1	1	1
NSCLC	retest		IH	10th percentile	2	FBS	18	0.9453	0.8906	0.9731	0.9719	0.9421	0.9864
NSCLC	retest		IH	90th percentile	2	FBS	18	0.9757	0.9506	0.9881	0.9877	0.9747	0.994
NSCLC	retest		IH	maximum	2	FBS	18	0.9747	0.9487	0.9877	0.9872	0.9737	0.9938
NSCLC	retest		IH	mode	2	FBS	18	0.8839	0.7751	0.9421	0.9384	0.8733	0.9702
NSCLC	retest		IH	interquartile range	2	FBS	18	0.9519	0.9034	0.9764	0.9753	0.9493	0.9881
NSCLC	retest		IH	range	2	FBS	18	0.9721	0.9435	0.9864	0.9859	0.9709	0.9932
NSCLC	retest		IH	mean absolute deviation	2	FBS	18	0.9684	0.936	0.9846	0.9839	0.9669	0.9922
NSCLC	retest		IH	robust mean absolute deviation	2	FBS	18	0.9611	0.9216	0.981	0.9802	0.9592	0.9904
NSCLC	retest		IH	median absolute deviation	2	FBS	18	0.9725	0.9442	0.9866	0.9861	0.9713	0.9932
NSCLC	retest		IH	coefficient of variation	2	FBS	18	0.7958	0.621	0.8957	0.8863	0.7662	0.945
NSCLC	retest		IH	quartile coefficient of dispersion	2	FBS	18	0.8325	0.6835	0.9152	0.9086	0.812	0.9557
NSCLC	retest		IH	entropy	2	FBS	18	0.9809	0.9612	0.9907	0.9904	0.9802	0.9953
NSCLC	retest		IH	uniformity	2	FBS	18	0.9847	0.9688	0.9926	0.9923	0.9842	0.9963
NSCLC	retest		IH	maximum gradient	2	FBS	18	0.9988	0.9975	0.9994	0.9994	0.9988	0.9997
NSCLC	retest		IH	maximum gradient grey level	2	FBS	18	0.7363	0.524	0.863	0.8481	0.6877	0.9265
NSCLC	retest		IH	minimum gradient	2	FBS	18	0.9867	0.9729	0.9936	0.9933	0.9863	0.9968
NSCLC	retest		IH	minimum gradient grey level	2	FBS	18	0.6459	0.3865	0.8114	0.7849	0.5575	0.8959
NSCLC	retest		IH	mean	2	FBS	24	0.9909	0.9814	0.9956	0.9954	0.9906	0.9978
NSCLC	retest		IH	variance	2	FBS	24	0.9598	0.9189	0.9803	0.9795	0.9578	0.9901
NSCLC	retest		IH	skewness	2	FBS	24	0.9614	0.9222	0.9811	0.9803	0.9595	0.9905
NSCLC	retest		IH	kurtosis	2	FBS	24	0.9816	0.9625	0.991	0.9907	0.9809	0.9955
NSCLC	retest		IH	median	2	FBS	24	0.9845	0.9683	0.9924	0.9922	0.9839	0.9962
NSCLC	retest		IH	minimum	2	FBS	24	0.9204	0.8428	0.9606	0.9585	0.9147	0.9799
NSCLC	retest		IH	10th percentile	2	FBS	24	0.9493	0.8985	0.9751	0.974	0.9465	0.9874
NSCLC	retest		IH	90th percentile	2	FBS	24	0.9827	0.9647	0.9916	0.9913	0.982	0.9958
NSCLC	retest		IH	maximum	2	FBS	24	0.9736	0.9464	0.9871	0.9866	0.9725	0.9935
NSCLC	retest		IH	mode	2	FBS	24	0.8073	0.6403	0.9019	0.8934	0.7807	0.9484
NSCLC	retest		IH	interquartile range	2	FBS	24	0.9387	0.8778	0.9698	0.9684	0.9349	0.9847
NSCLC	retest		IH	range	2	FBS	24	0.9726	0.9445	0.9867	0.9861	0.9715	0.9933
NSCLC	retest		IH	mean absolute deviation	2	FBS	24	0.9658	0.931	0.9833	0.9826	0.9642	0.9916
NSCLC	retest		IH	robust mean absolute deviation	2	FBS	24	0.9454	0.8908	0.9732	0.9719	0.9423	0.9864
NSCLC	retest		IH	median absolute deviation	2	FBS	24	0.9697	0.9388	0.9852	0.9846	0.9684	0.9926
NSCLC	retest		IH	coefficient of variation	2	FBS	24	0.8255	0.6714	0.9115	0.9044	0.8034	0.9537
NSCLC	retest		IH	quartile coefficient of dispersion	2	FBS	24	0.8836	0.7745	0.9419	0.9382	0.8729	0.9701
NSCLC	retest		IH	entropy	2	FBS	24	0.9798	0.9588	0.9901	0.9898	0.979	0.9951
NSCLC	retest		IH	uniformity	2	FBS	24	0.9564	0.9123	0.9786	0.9777	0.9541	0.9892
NSCLC	retest		IH	maximum gradient	2	FBS	24	0.9862	0.9717	0.9933	0.993	0.9857	0.9966
NSCLC	retest		IH	maximum gradient grey level	2	FBS	24	0.5495	0.2515	0.7532	0.7092	0.402	0.8592
NSCLC	retest		IH	minimum gradient	2	FBS	24	0.9549	0.9094	0.9779	0.9769	0.9526	0.9888
NSCLC	retest		IH	minimum gradient grey level	2	FBS	24	0.4536	0.1279	0.6921	0.6241	0.2268	0.818
NSCLC	retest		IH	mean	2	FBN	8	0.8415	0.6991	0.92	0.9139	0.8229	0.9583
NSCLC	retest		IH	variance	2	FBN	8	0.9174	0.8372	0.9592	0.9569	0.9114	0.9791
NSCLC	retest		IH	skewness	2	FBN	8	0.8617	0.735	0.9306	0.9257	0.8472	0.964
NSCLC	retest		IH	kurtosis	2	FBN	8	0.9427	0.8856	0.9719	0.9705	0.9393	0.9857
NSCLC	retest		IH	median	2	FBN	8	0.7893	0.61	0.8921	0.8822	0.7578	0.943
NSCLC	retest		IH	minimum	2	FBN	8	1	1	1	1	1	1
NSCLC	retest		IH	10th percentile	2	FBN	8	0.6374	0.374	0.8063	0.7785	0.5444	0.8928
NSCLC	retest		IH	90th percentile	2	FBN	8	0.9298	0.8608	0.9654	0.9636	0.9252	0.9824
NSCLC	retest		IH	maximum	2	FBN	8	1	1	1	1	1	1
NSCLC	retest		IH	mode	2	FBN	8	0.6969	0.4626	0.8408	0.8213	0.6325	0.9135
NSCLC	retest		IH	interquartile range	2	FBN	8	0.8945	0.7945	0.9475	0.9443	0.8855	0.973
NSCLC	retest		IH	range	2	FBN	8	1	1	1	1	1	1
NSCLC	retest		IH	mean absolute deviation	2	FBN	8	0.9253	0.8521	0.9631	0.9612	0.9202	0.9812
NSCLC	retest		IH	robust mean absolute deviation	2	FBN	8	0.9041	0.8123	0.9524	0.9496	0.8964	0.9756
NSCLC	retest		IH	median absolute deviation	2	FBN	8	0.9276	0.8566	0.9643	0.9624	0.9227	0.9818
NSCLC	retest		IH	coefficient of variation	2	FBN	8	0.7292	0.5128	0.8591	0.8434	0.678	0.9242
NSCLC	retest		IH	quartile coefficient of dispersion	2	FBN	8	0.8002	0.6283	0.898	0.889	0.7717	0.9463
NSCLC	retest		IH	entropy	2	FBN	8	0.9683	0.9359	0.9845	0.9839	0.9669	0.9922
NSCLC	retest		IH	uniformity	2	FBN	8	0.9588	0.9171	0.9799	0.979	0.9568	0.9898
NSCLC	retest		IH	maximum gradient	2	FBN	8	0.9844	0.9681	0.9924	0.9921	0.9838	0.9962
NSCLC	retest		IH	maximum gradient grey level	2	FBN	8	0.7548	0.5535	0.8733	0.8603	0.7126	0.9324
NSCLC	retest		IH	minimum gradient	2	FBN	8	0.9573	0.9141	0.9791	0.9782	0.9551	0.9894
NSCLC	retest		IH	minimum gradient grey level	2	FBN	8	0.7653	0.5706	0.8791	0.8671	0.7266	0.9357
NSCLC	retest		IH	mean	2	FBN	16	0.8397	0.6961	0.9191	0.9129	0.8208	0.9578
NSCLC	retest		IH	variance	2	FBN	16	0.93	0.8612	0.9655	0.9637	0.9254	0.9824
NSCLC	retest		IH	skewness	2	FBN	16	0.8639	0.7388	0.9317	0.927	0.8498	0.9646
NSCLC	retest		IH	kurtosis	2	FBN	16	0.9469	0.8937	0.9739	0.9727	0.9439	0.9868
NSCLC	retest		IH	median	2	FBN	16	0.8339	0.6859	0.916	0.9094	0.8137	0.9561
NSCLC	retest		IH	minimum	2	FBN	16	1	1	1	1	1	1
NSCLC	retest		IH	10th percentile	2	FBN	16	0.679	0.4356	0.8306	0.8088	0.6068	0.9075
NSCLC	retest		IH	90th percentile	2	FBN	16	0.8893	0.7849	0.9448	0.9414	0.8795	0.9716
NSCLC	retest		IH	maximum	2	FBN	16	1	1	1	1	1	1
NSCLC	retest		IH	mode	2	FBN	16	0.7179	0.495	0.8527	0.8358	0.6622	0.9205
NSCLC	retest		IH	interquartile range	2	FBN	16	0.9284	0.8582	0.9647	0.9629	0.9237	0.982
NSCLC	retest		IH	range	2	FBN	16	1	1	1	1	1	1
NSCLC	retest		IH	mean absolute deviation	2	FBN	16	0.9315	0.8641	0.9663	0.9645	0.9271	0.9828
NSCLC	retest		IH	robust mean absolute deviation	2	FBN	16	0.9181	0.8385	0.9595	0.9573	0.9121	0.9793
NSCLC	retest		IH	median absolute deviation	2	FBN	16	0.9504	0.9005	0.9757	0.9746	0.9477	0.9877
NSCLC	retest		IH	coefficient of variation	2	FBN	16	0.7421	0.5332	0.8663	0.852	0.6955	0.9283
NSCLC	retest		IH	quartile coefficient of dispersion	2	FBN	16	0.8119	0.6482	0.9043	0.8962	0.7865	0.9498
NSCLC	retest		IH	entropy	2	FBN	16	0.9833	0.9659	0.9919	0.9916	0.9826	0.9959
NSCLC	retest		IH	uniformity	2	FBN	16	0.9791	0.9574	0.9898	0.9894	0.9783	0.9949
NSCLC	retest		IH	maximum gradient	2	FBN	16	0.9939	0.9874	0.997	0.9969	0.9937	0.9985
NSCLC	retest		IH	maximum gradient grey level	2	FBN	16	0.5319	0.2281	0.7423	0.6944	0.3715	0.8521
NSCLC	retest		IH	minimum gradient	2	FBN	16	0.9645	0.9283	0.9826	0.9819	0.9628	0.9912
NSCLC	retest		IH	minimum gradient grey level	2	FBN	16	0.2886	-0.06344	0.5782	0.4479	-0.1355	0.7328
NSCLC	retest		IH	mean	2	FBN	32	0.8415	0.6991	0.92	0.9139	0.8229	0.9583
NSCLC	retest		IH	variance	2	FBN	32	0.9271	0.8555	0.964	0.9621	0.9221	0.9817
NSCLC	retest		IH	skewness	2	FBN	32	0.8626	0.7366	0.9311	0.9263	0.8483	0.9643
NSCLC	retest		IH	kurtosis	2	FBN	32	0.9421	0.8845	0.9716	0.9702	0.9387	0.9856
NSCLC	retest		IH	median	2	FBN	32	0.8273	0.6745	0.9125	0.9055	0.8056	0.9543
NSCLC	retest		IH	minimum	2	FBN	32	1	1	1	1	1	1
NSCLC	retest		IH	10th percentile	2	FBN	32	0.7035	0.4727	0.8446	0.8259	0.642	0.9157
NSCLC	retest		IH	90th percentile	2	FBN	32	0.8952	0.7957	0.9478	0.9447	0.8862	0.9732
NSCLC	retest		IH	maximum	2	FBN	32	1	1	1	1	1	1
NSCLC	retest		IH	mode	2	FBN	32	0.7167	0.4931	0.852	0.835	0.6605	0.9201
NSCLC	retest		IH	interquartile range	2	FBN	32	0.9618	0.923	0.9813	0.9805	0.96	0.9906
NSCLC	retest		IH	range	2	FBN	32	1	1	1	1	1	1
NSCLC	retest		IH	mean absolute deviation	2	FBN	32	0.9262	0.8539	0.9636	0.9617	0.9212	0.9814
NSCLC	retest		IH	robust mean absolute deviation	2	FBN	32	0.9335	0.8678	0.9672	0.9656	0.9292	0.9833
NSCLC	retest		IH	median absolute deviation	2	FBN	32	0.9526	0.9048	0.9768	0.9757	0.95	0.9882
NSCLC	retest		IH	coefficient of variation	2	FBN	32	0.7361	0.5237	0.8629	0.848	0.6874	0.9264
NSCLC	retest		IH	quartile coefficient of dispersion	2	FBN	32	0.8482	0.7109	0.9235	0.9179	0.8311	0.9602
NSCLC	retest		IH	entropy	2	FBN	32	0.9802	0.9596	0.9904	0.99	0.9794	0.9952
NSCLC	retest		IH	uniformity	2	FBN	32	0.9716	0.9424	0.9861	0.9856	0.9703	0.993
NSCLC	retest		IH	maximum gradient	2	FBN	32	0.9942	0.9882	0.9972	0.9971	0.994	0.9986
NSCLC	retest		IH	maximum gradient grey level	2	FBN	32	0.737	0.5251	0.8634	0.8486	0.6886	0.9267
NSCLC	retest		IH	minimum gradient	2	FBN	32	0.9692	0.9377	0.985	0.9844	0.9678	0.9924
NSCLC	retest		IH	minimum gradient grey level	2	FBN	32	0.5877	0.3037	0.7767	0.7403	0.4659	0.8743
NSCLC	retest		IH	mean	2	FBN	64	0.8456	0.7064	0.9222	0.9164	0.828	0.9595
NSCLC	retest		IH	variance	2	FBN	64	0.9329	0.8666	0.9669	0.9653	0.9286	0.9832
NSCLC	retest		IH	skewness	2	FBN	64	0.865	0.7408	0.9323	0.9276	0.8511	0.965
NSCLC	retest		IH	kurtosis	2	FBN	64	0.9435	0.8871	0.9722	0.9709	0.9402	0.9859
NSCLC	retest		IH	median	2	FBN	64	0.8299	0.679	0.9139	0.9071	0.8088	0.955
NSCLC	retest		IH	minimum	2	FBN	64	1	1	1	1	1	1
NSCLC	retest		IH	10th percentile	2	FBN	64	0.7145	0.4898	0.8508	0.8335	0.6576	0.9194
NSCLC	retest		IH	90th percentile	2	FBN	64	0.8908	0.7876	0.9456	0.9422	0.8812	0.972
NSCLC	retest		IH	maximum	2	FBN	64	1	1	1	1	1	1
NSCLC	retest		IH	mode	2	FBN	64	0.8235	0.668	0.9105	0.9032	0.801	0.9532
NSCLC	retest		IH	interquartile range	2	FBN	64	0.9656	0.9306	0.9832	0.9825	0.964	0.9915
NSCLC	retest		IH	range	2	FBN	64	1	1	1	1	1	1
NSCLC	retest		IH	mean absolute deviation	2	FBN	64	0.9318	0.8646	0.9664	0.9647	0.9274	0.9829
NSCLC	retest		IH	robust mean absolute deviation	2	FBN	64	0.9351	0.871	0.9681	0.9665	0.9311	0.9838
NSCLC	retest		IH	median absolute deviation	2	FBN	64	0.9558	0.9112	0.9784	0.9774	0.9535	0.9891
NSCLC	retest		IH	coefficient of variation	2	FBN	64	0.7498	0.5456	0.8706	0.857	0.706	0.9308
NSCLC	retest		IH	quartile coefficient of dispersion	2	FBN	64	0.8532	0.7197	0.9261	0.9208	0.837	0.9616
NSCLC	retest		IH	entropy	2	FBN	64	0.986	0.9714	0.9932	0.9929	0.9855	0.9966
NSCLC	retest		IH	uniformity	2	FBN	64	0.9742	0.9476	0.9874	0.9869	0.9731	0.9937
NSCLC	retest		IH	maximum gradient	2	FBN	64	0.9801	0.9594	0.9903	0.9899	0.9793	0.9951
NSCLC	retest		IH	maximum gradient grey level	2	FBN	64	0.6592	0.406	0.8191	0.7946	0.5775	0.9006
NSCLC	retest		IH	minimum gradient	2	FBN	64	0.9921	0.9838	0.9962	0.996	0.9918	0.9981
NSCLC	retest		IH	minimum gradient grey level	2	FBN	64	0.7219	0.5014	0.855	0.8385	0.6679	0.9218
NSCLC	retest		IH	mean	3	FBS	6	0.99	0.9794	0.9951	0.995	0.9896	0.9976
NSCLC	retest		IH	variance	3	FBS	6	0.9479	0.8958	0.9744	0.9733	0.945	0.9871
NSCLC	retest		IH	skewness	3	FBS	6	0.8686	0.7473	0.9342	0.9297	0.8554	0.966
NSCLC	retest		IH	kurtosis	3	FBS	6	0.9436	0.8873	0.9723	0.971	0.9403	0.9859
NSCLC	retest		IH	median	3	FBS	6	0.9736	0.9464	0.9871	0.9866	0.9725	0.9935
NSCLC	retest		IH	minimum	3	FBS	6	0.7494	0.5449	0.8703	0.8568	0.7054	0.9307
NSCLC	retest		IH	10th percentile	3	FBS	6	0.9354	0.8715	0.9682	0.9666	0.9313	0.9838
NSCLC	retest		IH	90th percentile	3	FBS	6	0.9849	0.9692	0.9927	0.9924	0.9844	0.9963
NSCLC	retest		IH	maximum	3	FBS	6	0.9727	0.9446	0.9867	0.9862	0.9715	0.9933
NSCLC	retest		IH	mode	3	FBS	6	0.9517	0.9032	0.9763	0.9753	0.9491	0.988
NSCLC	retest		IH	interquartile range	3	FBS	6	0.9353	0.8712	0.9681	0.9665	0.9312	0.9838
NSCLC	retest		IH	range	3	FBS	6	0.9672	0.9337	0.984	0.9833	0.9657	0.9919
NSCLC	retest		IH	mean absolute deviation	3	FBS	6	0.9352	0.8711	0.9681	0.9665	0.9311	0.9838
NSCLC	retest		IH	robust mean absolute deviation	3	FBS	6	0.9211	0.8442	0.961	0.9589	0.9155	0.9801
NSCLC	retest		IH	median absolute deviation	3	FBS	6	0.9548	0.9091	0.9778	0.9769	0.9524	0.9888
NSCLC	retest		IH	coefficient of variation	3	FBS	6	0.9607	0.9207	0.9808	0.9799	0.9587	0.9903
NSCLC	retest		IH	quartile coefficient of dispersion	3	FBS	6	0.9368	0.8743	0.9689	0.9674	0.9329	0.9842
NSCLC	retest		IH	entropy	3	FBS	6	0.9657	0.9306	0.9832	0.9825	0.9641	0.9915
NSCLC	retest		IH	uniformity	3	FBS	6	0.8134	0.6507	0.9051	0.8971	0.7884	0.9502
NSCLC	retest		IH	maximum gradient	3	FBS	6	0.954	0.9077	0.9775	0.9765	0.9516	0.9886
NSCLC	retest		IH	maximum gradient grey level	3	FBS	6	0.8673	0.7449	0.9335	0.9289	0.8538	0.9656
NSCLC	retest		IH	minimum gradient	3	FBS	6	0.9681	0.9355	0.9844	0.9838	0.9667	0.9922
NSCLC	retest		IH	minimum gradient grey level	3	FBS	6	0.8985	0.8018	0.9495	0.9465	0.89	0.9741
NSCLC	retest		IH	mean	3	FBS	12	0.9905	0.9806	0.9954	0.9952	0.9902	0.9977
NSCLC	retest		IH	variance	3	FBS	12	0.9475	0.8949	0.9742	0.973	0.9445	0.9869
NSCLC	retest		IH	skewness	3	FBS	12	0.8701	0.75	0.935	0.9306	0.8572	0.9664
NSCLC	retest		IH	kurtosis	3	FBS	12	0.9516	0.903	0.9763	0.9752	0.949	0.988
NSCLC	retest		IH	median	3	FBS	12	0.9756	0.9504	0.9881	0.9876	0.9746	0.994
NSCLC	retest		IH	minimum	3	FBS	12	0.791	0.6129	0.8931	0.8833	0.76	0.9435
NSCLC	retest		IH	10th percentile	3	FBS	12	0.9227	0.8473	0.9618	0.9598	0.9173	0.9805
NSCLC	retest		IH	90th percentile	3	FBS	12	0.983	0.9653	0.9917	0.9914	0.9823	0.9958
NSCLC	retest		IH	maximum	3	FBS	12	0.9731	0.9454	0.9869	0.9864	0.972	0.9934
NSCLC	retest		IH	mode	3	FBS	12	0.9296	0.8605	0.9653	0.9635	0.925	0.9823
NSCLC	retest		IH	interquartile range	3	FBS	12	0.9327	0.8664	0.9669	0.9652	0.9284	0.9832
NSCLC	retest		IH	range	3	FBS	12	0.9701	0.9395	0.9854	0.9848	0.9688	0.9927
NSCLC	retest		IH	mean absolute deviation	3	FBS	12	0.9335	0.8679	0.9673	0.9656	0.9293	0.9834
NSCLC	retest		IH	robust mean absolute deviation	3	FBS	12	0.92	0.8421	0.9605	0.9583	0.9143	0.9798
NSCLC	retest		IH	median absolute deviation	3	FBS	12	0.9539	0.9074	0.9774	0.9764	0.9515	0.9886
NSCLC	retest		IH	coefficient of variation	3	FBS	12	0.9698	0.939	0.9853	0.9847	0.9685	0.9926
NSCLC	retest		IH	quartile coefficient of dispersion	3	FBS	12	0.9408	0.882	0.9709	0.9695	0.9373	0.9852
NSCLC	retest		IH	entropy	3	FBS	12	0.9653	0.9299	0.9831	0.9824	0.9637	0.9915
NSCLC	retest		IH	uniformity	3	FBS	12	0.8956	0.7965	0.9481	0.9449	0.8867	0.9733
NSCLC	retest		IH	maximum gradient	3	FBS	12	0.9942	0.9881	0.9972	0.9971	0.994	0.9986
NSCLC	retest		IH	maximum gradient grey level	3	FBS	12	0.8375	0.6922	0.9179	0.9116	0.8181	0.9572
NSCLC	retest		IH	minimum gradient	3	FBS	12	0.9378	0.8761	0.9694	0.9679	0.934	0.9845
NSCLC	retest		IH	minimum gradient grey level	3	FBS	12	0.7735	0.5839	0.8836	0.8723	0.7373	0.9382
NSCLC	retest		IH	mean	3	FBS	18	0.9889	0.9773	0.9946	0.9944	0.9885	0.9973
NSCLC	retest		IH	variance	3	FBS	18	0.9488	0.8974	0.9749	0.9737	0.9459	0.9873
NSCLC	retest		IH	skewness	3	FBS	18	0.8883	0.783	0.9443	0.9408	0.8783	0.9714
NSCLC	retest		IH	kurtosis	3	FBS	18	0.9543	0.9082	0.9776	0.9766	0.9519	0.9887
NSCLC	retest		IH	median	3	FBS	18	0.9723	0.9439	0.9865	0.986	0.9711	0.9932
NSCLC	retest		IH	minimum	3	FBS	18	0.6561	0.4015	0.8173	0.7924	0.5729	0.8995
NSCLC	retest		IH	10th percentile	3	FBS	18	0.8966	0.7984	0.9486	0.9455	0.8879	0.9736
NSCLC	retest		IH	90th percentile	3	FBS	18	0.9825	0.9644	0.9915	0.9912	0.9819	0.9957
NSCLC	retest		IH	maximum	3	FBS	18	0.9651	0.9295	0.983	0.9822	0.9635	0.9914
NSCLC	retest		IH	mode	3	FBS	18	0.9372	0.8749	0.9691	0.9676	0.9333	0.9843
NSCLC	retest		IH	interquartile range	3	FBS	18	0.907	0.8177	0.9539	0.9512	0.8997	0.9764
NSCLC	retest		IH	range	3	FBS	18	0.9576	0.9147	0.9792	0.9783	0.9554	0.9895
NSCLC	retest		IH	mean absolute deviation	3	FBS	18	0.9397	0.8798	0.9703	0.9689	0.936	0.9849
NSCLC	retest		IH	robust mean absolute deviation	3	FBS	18	0.8985	0.8019	0.9496	0.9466	0.8901	0.9741
NSCLC	retest		IH	median absolute deviation	3	FBS	18	0.954	0.9076	0.9775	0.9765	0.9516	0.9886
NSCLC	retest		IH	coefficient of variation	3	FBS	18	0.9437	0.8875	0.9723	0.971	0.9404	0.986
NSCLC	retest		IH	quartile coefficient of dispersion	3	FBS	18	0.9139	0.8306	0.9574	0.955	0.9075	0.9782
NSCLC	retest		IH	entropy	3	FBS	18	0.9231	0.848	0.962	0.96	0.9177	0.9806
NSCLC	retest		IH	uniformity	3	FBS	18	0.8471	0.709	0.9229	0.9172	0.8297	0.9599
NSCLC	retest		IH	maximum gradient	3	FBS	18	0.9982	0.9962	0.9991	0.9991	0.9981	0.9996
NSCLC	retest		IH	maximum gradient grey level	3	FBS	18	0.7876	0.6072	0.8912	0.8812	0.7556	0.9425
NSCLC	retest		IH	minimum gradient	3	FBS	18	0.9351	0.8709	0.968	0.9664	0.931	0.9838
NSCLC	retest		IH	minimum gradient grey level	3	FBS	18	0.74	0.5298	0.8651	0.8506	0.6926	0.9277
NSCLC	retest		IH	mean	3	FBS	24	0.9908	0.9811	0.9955	0.9954	0.9905	0.9978
NSCLC	retest		IH	variance	3	FBS	24	0.9473	0.8945	0.9741	0.9729	0.9443	0.9869
NSCLC	retest		IH	skewness	3	FBS	24	0.9011	0.8066	0.9509	0.948	0.893	0.9748
NSCLC	retest		IH	kurtosis	3	FBS	24	0.9582	0.9159	0.9795	0.9787	0.9561	0.9897
NSCLC	retest		IH	median	3	FBS	24	0.9751	0.9495	0.9879	0.9874	0.9741	0.9939
NSCLC	retest		IH	minimum	3	FBS	24	1			1	1	1
NSCLC	retest		IH	10th percentile	3	FBS	24	0.8979	0.8008	0.9492	0.9462	0.8894	0.974
NSCLC	retest		IH	90th percentile	3	FBS	24	0.9834	0.9662	0.9919	0.9916	0.9828	0.9959
NSCLC	retest		IH	maximum	3	FBS	24	0.9791	0.9574	0.9898	0.9894	0.9782	0.9949
NSCLC	retest		IH	mode	3	FBS	24	0.9789	0.9571	0.9897	0.9893	0.9781	0.9948
NSCLC	retest		IH	interquartile range	3	FBS	24	0.8596	0.7311	0.9295	0.9245	0.8447	0.9634
NSCLC	retest		IH	range	3	FBS	24	0.9783	0.9559	0.9894	0.989	0.9775	0.9947
NSCLC	retest		IH	mean absolute deviation	3	FBS	24	0.9382	0.877	0.9696	0.9681	0.9345	0.9846
NSCLC	retest		IH	robust mean absolute deviation	3	FBS	24	0.9017	0.8079	0.9512	0.9483	0.8937	0.975
NSCLC	retest		IH	median absolute deviation	3	FBS	24	0.9529	0.9055	0.9769	0.9759	0.9504	0.9883
NSCLC	retest		IH	coefficient of variation	3	FBS	24	0.9521	0.9039	0.9765	0.9755	0.9495	0.9881
NSCLC	retest		IH	quartile coefficient of dispersion	3	FBS	24	0.924	0.8498	0.9625	0.9605	0.9188	0.9809
NSCLC	retest		IH	entropy	3	FBS	24	0.9414	0.8831	0.9712	0.9698	0.9379	0.9854
NSCLC	retest		IH	uniformity	3	FBS	24	0.8908	0.7876	0.9456	0.9422	0.8812	0.972
NSCLC	retest		IH	maximum gradient	3	FBS	24	0.9958	0.9913	0.9979	0.9979	0.9956	0.999
NSCLC	retest		IH	maximum gradient grey level	3	FBS	24	0.8736	0.7564	0.9368	0.9326	0.8613	0.9674
NSCLC	retest		IH	minimum gradient	3	FBS	24	0.9846	0.9686	0.9925	0.9923	0.9841	0.9962
NSCLC	retest		IH	minimum gradient grey level	3	FBS	24	0.5513	0.254	0.7544	0.7108	0.4051	0.86
NSCLC	retest		IH	mean	3	FBN	8	0.853	0.7195	0.9261	0.9207	0.8369	0.9616
NSCLC	retest		IH	variance	3	FBN	8	0.6839	0.4429	0.8334	0.8123	0.6139	0.9091
NSCLC	retest		IH	skewness	3	FBN	8	0.864	0.739	0.9318	0.927	0.8499	0.9647
NSCLC	retest		IH	kurtosis	3	FBN	8	0.9379	0.8763	0.9694	0.9679	0.9341	0.9845
NSCLC	retest		IH	median	3	FBN	8	0.7577	0.5582	0.8749	0.8622	0.7165	0.9333
NSCLC	retest		IH	minimum	3	FBN	8	1	1	1	1	1	1
NSCLC	retest		IH	10th percentile	3	FBN	8	0.7411	0.5315	0.8657	0.8513	0.6941	0.928
NSCLC	retest		IH	90th percentile	3	FBN	8	0.7537	0.5517	0.8727	0.8595	0.7111	0.932
NSCLC	retest		IH	maximum	3	FBN	8	1	1	1	1	1	1
NSCLC	retest		IH	mode	3	FBN	8	0.8431	0.7019	0.9208	0.9148	0.8249	0.9588
NSCLC	retest		IH	interquartile range	3	FBN	8	0.8367	0.6909	0.9175	0.9111	0.8172	0.957
NSCLC	retest		IH	range	3	FBN	8	1	1	1	1	1	1
NSCLC	retest		IH	mean absolute deviation	3	FBN	8	0.6793	0.436	0.8308	0.8091	0.6073	0.9076
NSCLC	retest		IH	robust mean absolute deviation	3	FBN	8	0.7407	0.531	0.8655	0.851	0.6936	0.9279
NSCLC	retest		IH	median absolute deviation	3	FBN	8	0.906	0.8158	0.9534	0.9507	0.8986	0.9761
NSCLC	retest		IH	coefficient of variation	3	FBN	8	0.918	0.8383	0.9594	0.9572	0.912	0.9793
NSCLC	retest		IH	quartile coefficient of dispersion	3	FBN	8	0.7734	0.5838	0.8835	0.8723	0.7372	0.9382
NSCLC	retest		IH	entropy	3	FBN	8	0.8741	0.7571	0.937	0.9328	0.8618	0.9675
NSCLC	retest		IH	uniformity	3	FBN	8	0.8479	0.7104	0.9234	0.9177	0.8307	0.9602
NSCLC	retest		IH	maximum gradient	3	FBN	8	0.9839	0.9671	0.9922	0.9919	0.9833	0.9961
NSCLC	retest		IH	maximum gradient grey level	3	FBN	8	0.7676	0.5743	0.8803	0.8685	0.7296	0.9364
NSCLC	retest		IH	minimum gradient	3	FBN	8	0.9795	0.9584	0.99	0.9897	0.9787	0.995
NSCLC	retest		IH	minimum gradient grey level	3	FBN	8	0.5149	0.2057	0.7315	0.6797	0.3413	0.845
NSCLC	retest		IH	mean	3	FBN	16	0.8694	0.7487	0.9346	0.9301	0.8563	0.9662
NSCLC	retest		IH	variance	3	FBN	16	0.7205	0.4991	0.8542	0.8376	0.6659	0.9214
NSCLC	retest		IH	skewness	3	FBN	16	0.8667	0.7439	0.9332	0.9286	0.8531	0.9654
NSCLC	retest		IH	kurtosis	3	FBN	16	0.943	0.8861	0.972	0.9707	0.9396	0.9858
NSCLC	retest		IH	median	3	FBN	16	0.7584	0.5594	0.8753	0.8626	0.7175	0.9335
NSCLC	retest		IH	minimum	3	FBN	16	1	1	1	1	1	1
NSCLC	retest		IH	10th percentile	3	FBN	16	0.7522	0.5493	0.8718	0.8586	0.7091	0.9315
NSCLC	retest		IH	90th percentile	3	FBN	16	0.7577	0.5582	0.8749	0.8621	0.7165	0.9333
NSCLC	retest		IH	maximum	3	FBN	16	1	1	1	1	1	1
NSCLC	retest		IH	mode	3	FBN	16	0.8052	0.6367	0.9007	0.8921	0.778	0.9478
NSCLC	retest		IH	interquartile range	3	FBN	16	0.8795	0.767	0.9398	0.9359	0.8682	0.969
NSCLC	retest		IH	range	3	FBN	16	1	1	1	1	1	1
NSCLC	retest		IH	mean absolute deviation	3	FBN	16	0.726	0.5077	0.8573	0.8412	0.6734	0.9231
NSCLC	retest		IH	robust mean absolute deviation	3	FBN	16	0.6539	0.3981	0.816	0.7907	0.5695	0.8987
NSCLC	retest		IH	median absolute deviation	3	FBN	16	0.9138	0.8305	0.9573	0.955	0.9074	0.9782
NSCLC	retest		IH	coefficient of variation	3	FBN	16	0.9152	0.833	0.958	0.9557	0.9089	0.9786
NSCLC	retest		IH	quartile coefficient of dispersion	3	FBN	16	0.8173	0.6573	0.9072	0.8995	0.7932	0.9513
NSCLC	retest		IH	entropy	3	FBN	16	0.896	0.7972	0.9483	0.9451	0.8871	0.9734
NSCLC	retest		IH	uniformity	3	FBN	16	0.8216	0.6647	0.9095	0.9021	0.7986	0.9526
NSCLC	retest		IH	maximum gradient	3	FBN	16	0.9109	0.825	0.9559	0.9534	0.9041	0.9774
NSCLC	retest		IH	maximum gradient grey level	3	FBN	16	0.6675	0.4183	0.8239	0.8006	0.5898	0.9035
NSCLC	retest		IH	minimum gradient	3	FBN	16	0.8866	0.7799	0.9435	0.9399	0.8764	0.9709
NSCLC	retest		IH	minimum gradient grey level	3	FBN	16	0.5624	0.2689	0.7612	0.7199	0.4239	0.8644
NSCLC	retest		IH	mean	3	FBN	32	0.8709	0.7514	0.9353	0.931	0.8581	0.9666
NSCLC	retest		IH	variance	3	FBN	32	0.7416	0.5324	0.866	0.8516	0.6948	0.9282
NSCLC	retest		IH	skewness	3	FBN	32	0.869	0.7481	0.9344	0.9299	0.8559	0.9661
NSCLC	retest		IH	kurtosis	3	FBN	32	0.9477	0.8953	0.9743	0.9731	0.9448	0.987
NSCLC	retest		IH	median	3	FBN	32	0.7633	0.5673	0.878	0.8658	0.7239	0.935
NSCLC	retest		IH	minimum	3	FBN	32	1	1	1	1	1	1
NSCLC	retest		IH	10th percentile	3	FBN	32	0.7684	0.5755	0.8807	0.869	0.7306	0.9366
NSCLC	retest		IH	90th percentile	3	FBN	32	0.7979	0.6245	0.8968	0.8876	0.7688	0.9456
NSCLC	retest		IH	maximum	3	FBN	32	1	1	1	1	1	1
NSCLC	retest		IH	mode	3	FBN	32	0.8105	0.6457	0.9035	0.8953	0.7847	0.9493
NSCLC	retest		IH	interquartile range	3	FBN	32	0.9319	0.8648	0.9664	0.9647	0.9275	0.9829
NSCLC	retest		IH	range	3	FBN	32	1	1	1	1	1	1
NSCLC	retest		IH	mean absolute deviation	3	FBN	32	0.7443	0.5366	0.8675	0.8534	0.6984	0.929
NSCLC	retest		IH	robust mean absolute deviation	3	FBN	32	0.6391	0.3766	0.8074	0.7799	0.5472	0.8934
NSCLC	retest		IH	median absolute deviation	3	FBN	32	0.9169	0.8363	0.9589	0.9566	0.9108	0.979
NSCLC	retest		IH	coefficient of variation	3	FBN	32	0.9062	0.8163	0.9535	0.9508	0.8988	0.9762
NSCLC	retest		IH	quartile coefficient of dispersion	3	FBN	32	0.8537	0.7206	0.9264	0.9211	0.8376	0.9618
NSCLC	retest		IH	entropy	3	FBN	32	0.9395	0.8793	0.9702	0.9688	0.9358	0.9849
NSCLC	retest		IH	uniformity	3	FBN	32	0.835	0.6878	0.9165	0.9101	0.815	0.9565
NSCLC	retest		IH	maximum gradient	3	FBN	32	0.9869	0.9733	0.9936	0.9934	0.9864	0.9968
NSCLC	retest		IH	maximum gradient grey level	3	FBN	32	0.5092	0.1983	0.7279	0.6748	0.331	0.8426
NSCLC	retest		IH	minimum gradient	3	FBN	32	0.9806	0.9605	0.9906	0.9902	0.9798	0.9953
NSCLC	retest		IH	minimum gradient grey level	3	FBN	32	0.798	0.6246	0.8968	0.8877	0.7689	0.9456
NSCLC	retest		IH	mean	3	FBN	64	0.867	0.7443	0.9333	0.9287	0.8534	0.9655
NSCLC	retest		IH	variance	3	FBN	64	0.7337	0.5198	0.8616	0.8464	0.6841	0.9256
NSCLC	retest		IH	skewness	3	FBN	64	0.8674	0.7452	0.9336	0.929	0.854	0.9656
NSCLC	retest		IH	kurtosis	3	FBN	64	0.9448	0.8897	0.9729	0.9716	0.9416	0.9863
NSCLC	retest		IH	median	3	FBN	64	0.7551	0.5539	0.8734	0.8604	0.7129	0.9324
NSCLC	retest		IH	minimum	3	FBN	64	1	1	1	1	1	1
NSCLC	retest		IH	10th percentile	3	FBN	64	0.7826	0.599	0.8885	0.8781	0.7492	0.941
NSCLC	retest		IH	90th percentile	3	FBN	64	0.7923	0.6151	0.8938	0.8841	0.7617	0.9439
NSCLC	retest		IH	maximum	3	FBN	64	1	1	1	1	1	1
NSCLC	retest		IH	mode	3	FBN	64	0.6685	0.4197	0.8245	0.8013	0.5913	0.9038
NSCLC	retest		IH	interquartile range	3	FBN	64	0.9362	0.873	0.9686	0.967	0.9322	0.984
NSCLC	retest		IH	range	3	FBN	64	1	1	1	1	1	1
NSCLC	retest		IH	mean absolute deviation	3	FBN	64	0.7389	0.5281	0.8645	0.8499	0.6912	0.9273
NSCLC	retest		IH	robust mean absolute deviation	3	FBN	64	0.6439	0.3836	0.8102	0.7834	0.5545	0.8952
NSCLC	retest		IH	median absolute deviation	3	FBN	64	0.9097	0.8226	0.9552	0.9527	0.9027	0.9771
NSCLC	retest		IH	coefficient of variation	3	FBN	64	0.9012	0.8069	0.9509	0.9481	0.8932	0.9749
NSCLC	retest		IH	quartile coefficient of dispersion	3	FBN	64	0.8479	0.7104	0.9233	0.9177	0.8307	0.9601
NSCLC	retest		IH	entropy	3	FBN	64	0.9635	0.9262	0.9821	0.9814	0.9617	0.991
NSCLC	retest		IH	uniformity	3	FBN	64	0.8173	0.6573	0.9072	0.8995	0.7932	0.9513
NSCLC	retest		IH	maximum gradient	3	FBN	64	0.981	0.9613	0.9908	0.9904	0.9803	0.9954
NSCLC	retest		IH	maximum gradient grey level	3	FBN	64	0.8474	0.7095	0.9231	0.9174	0.8301	0.96
NSCLC	retest		IH	minimum gradient	3	FBN	64	0.9653	0.9298	0.983	0.9823	0.9636	0.9914
NSCLC	retest		IH	minimum gradient grey level	3	FBN	64	0.7977	0.624	0.8967	0.8875	0.7685	0.9455
NSCLC	retest		IH	mean	4	FBS	6	0.9884	0.9762	0.9944	0.9942	0.988	0.9972
NSCLC	retest		IH	variance	4	FBS	6	0.9618	0.923	0.9813	0.9805	0.96	0.9906
NSCLC	retest		IH	skewness	4	FBS	6	0.9464	0.8928	0.9737	0.9725	0.9434	0.9867
NSCLC	retest		IH	kurtosis	4	FBS	6	0.7839	0.6011	0.8892	0.8789	0.7509	0.9414
NSCLC	retest		IH	median	4	FBS	6	0.9796	0.9584	0.9901	0.9897	0.9788	0.995
NSCLC	retest		IH	minimum	4	FBS	6	0.5205	0.2131	0.7351	0.6846	0.3513	0.8473
NSCLC	retest		IH	10th percentile	4	FBS	6	0.8618	0.735	0.9306	0.9258	0.8473	0.9641
NSCLC	retest		IH	90th percentile	4	FBS	6	0.9941	0.9878	0.9971	0.997	0.9939	0.9986
NSCLC	retest		IH	maximum	4	FBS	6	0.9762	0.9516	0.9884	0.9879	0.9752	0.9942
NSCLC	retest		IH	mode	4	FBS	6	0.9326	0.8662	0.9668	0.9651	0.9283	0.9831
NSCLC	retest		IH	interquartile range	4	FBS	6	0.9388	0.8781	0.9699	0.9684	0.9351	0.9847
NSCLC	retest		IH	range	4	FBS	6	0.9681	0.9355	0.9844	0.9838	0.9667	0.9922
NSCLC	retest		IH	mean absolute deviation	4	FBS	6	0.9617	0.9228	0.9813	0.9805	0.9599	0.9906
NSCLC	retest		IH	robust mean absolute deviation	4	FBS	6	0.9248	0.8513	0.9629	0.9609	0.9196	0.9811
NSCLC	retest		IH	median absolute deviation	4	FBS	6	0.9523	0.9043	0.9766	0.9756	0.9498	0.9882
NSCLC	retest		IH	coefficient of variation	4	FBS	6	0.8626	0.7366	0.9311	0.9263	0.8483	0.9643
NSCLC	retest		IH	quartile coefficient of dispersion	4	FBS	6	0.8329	0.6842	0.9155	0.9088	0.8125	0.9559
NSCLC	retest		IH	entropy	4	FBS	6	0.9682	0.9357	0.9845	0.9838	0.9668	0.9922
NSCLC	retest		IH	uniformity	4	FBS	6	0.8679	0.7461	0.9338	0.9293	0.8546	0.9658
NSCLC	retest		IH	maximum gradient	4	FBS	6	0.9549	0.9094	0.9779	0.9769	0.9525	0.9888
NSCLC	retest		IH	maximum gradient grey level	4	FBS	6	0.8137	0.6512	0.9053	0.8973	0.7888	0.9503
NSCLC	retest		IH	minimum gradient	4	FBS	6	0.9721	0.9434	0.9864	0.9858	0.9709	0.9931
NSCLC	retest		IH	minimum gradient grey level	4	FBS	6	0.8595	0.731	0.9294	0.9244	0.8446	0.9634
NSCLC	retest		IH	mean	4	FBS	12	0.989	0.9776	0.9947	0.9945	0.9887	0.9973
NSCLC	retest		IH	variance	4	FBS	12	0.963	0.9254	0.9819	0.9812	0.9613	0.9909
NSCLC	retest		IH	skewness	4	FBS	12	0.9418	0.8838	0.9714	0.97	0.9383	0.9855
NSCLC	retest		IH	kurtosis	4	FBS	12	0.7593	0.5607	0.8757	0.8632	0.7185	0.9338
NSCLC	retest		IH	median	4	FBS	12	0.9814	0.9622	0.991	0.9906	0.9807	0.9955
NSCLC	retest		IH	minimum	4	FBS	12	0.3753	0.03395	0.6395	0.5457	0.06567	0.7801
NSCLC	retest		IH	10th percentile	4	FBS	12	0.8484	0.7113	0.9236	0.918	0.8313	0.9603
NSCLC	retest		IH	90th percentile	4	FBS	12	0.9932	0.9861	0.9967	0.9966	0.993	0.9983
NSCLC	retest		IH	maximum	4	FBS	12	0.9765	0.9523	0.9886	0.9881	0.9756	0.9943
NSCLC	retest		IH	mode	4	FBS	12	0.9098	0.8228	0.9553	0.9527	0.9028	0.9771
NSCLC	retest		IH	interquartile range	4	FBS	12	0.9239	0.8496	0.9624	0.9605	0.9187	0.9809
NSCLC	retest		IH	range	4	FBS	12	0.9671	0.9336	0.984	0.9833	0.9656	0.9919
NSCLC	retest		IH	mean absolute deviation	4	FBS	12	0.963	0.9253	0.9819	0.9811	0.9612	0.9909
NSCLC	retest		IH	robust mean absolute deviation	4	FBS	12	0.9246	0.8509	0.9628	0.9608	0.9194	0.981
NSCLC	retest		IH	median absolute deviation	4	FBS	12	0.9538	0.9072	0.9774	0.9763	0.9513	0.9885
NSCLC	retest		IH	coefficient of variation	4	FBS	12	0.8456	0.7064	0.9222	0.9164	0.828	0.9595
NSCLC	retest		IH	quartile coefficient of dispersion	4	FBS	12	0.7782	0.5917	0.8861	0.8753	0.7435	0.9396
NSCLC	retest		IH	entropy	4	FBS	12	0.9484	0.8967	0.9747	0.9735	0.9455	0.9872
NSCLC	retest		IH	uniformity	4	FBS	12	0.8483	0.7111	0.9236	0.9179	0.8312	0.9603
NSCLC	retest		IH	maximum gradient	4	FBS	12	0.9905	0.9806	0.9954	0.9952	0.9902	0.9977
NSCLC	retest		IH	maximum gradient grey level	4	FBS	12	0.7413	0.5318	0.8658	0.8514	0.6944	0.9281
NSCLC	retest		IH	minimum gradient	4	FBS	12	0.9725	0.9443	0.9866	0.9861	0.9714	0.9933
NSCLC	retest		IH	minimum gradient grey level	4	FBS	12	0.5571	0.2618	0.758	0.7156	0.415	0.8623
NSCLC	retest		IH	mean	4	FBS	18	0.9886	0.9767	0.9945	0.9943	0.9882	0.9972
NSCLC	retest		IH	variance	4	FBS	18	0.9636	0.9266	0.9822	0.9815	0.9619	0.991
NSCLC	retest		IH	skewness	4	FBS	18	0.9378	0.8762	0.9694	0.9679	0.934	0.9845
NSCLC	retest		IH	kurtosis	4	FBS	18	0.7806	0.5956	0.8874	0.8768	0.7465	0.9403
NSCLC	retest		IH	median	4	FBS	18	0.9828	0.9648	0.9916	0.9913	0.9821	0.9958
NSCLC	retest		IH	minimum	4	FBS	18	0.5519	0.2548	0.7547	0.7113	0.4062	0.8602
NSCLC	retest		IH	10th percentile	4	FBS	18	0.8696	0.7491	0.9347	0.9303	0.8566	0.9662
NSCLC	retest		IH	90th percentile	4	FBS	18	0.9898	0.979	0.995	0.9948	0.9894	0.9975
NSCLC	retest		IH	maximum	4	FBS	18	0.9701	0.9394	0.9854	0.9848	0.9687	0.9926
NSCLC	retest		IH	mode	4	FBS	18	0.9424	0.885	0.9717	0.9703	0.939	0.9856
NSCLC	retest		IH	interquartile range	4	FBS	18	0.9349	0.8706	0.968	0.9664	0.9308	0.9837
NSCLC	retest		IH	range	4	FBS	18	0.9626	0.9246	0.9817	0.981	0.9608	0.9908
NSCLC	retest		IH	mean absolute deviation	4	FBS	18	0.9587	0.9169	0.9798	0.9789	0.9567	0.9898
NSCLC	retest		IH	robust mean absolute deviation	4	FBS	18	0.9303	0.8616	0.9656	0.9639	0.9257	0.9825
NSCLC	retest		IH	median absolute deviation	4	FBS	18	0.9551	0.9097	0.978	0.977	0.9527	0.9889
NSCLC	retest		IH	coefficient of variation	4	FBS	18	0.8809	0.7695	0.9405	0.9367	0.8697	0.9693
NSCLC	retest		IH	quartile coefficient of dispersion	4	FBS	18	0.8368	0.691	0.9175	0.9111	0.8172	0.957
NSCLC	retest		IH	entropy	4	FBS	18	0.9862	0.9718	0.9933	0.993	0.9857	0.9966
NSCLC	retest		IH	uniformity	4	FBS	18	0.9679	0.9352	0.9844	0.9837	0.9665	0.9921
NSCLC	retest		IH	maximum gradient	4	FBS	18	0.9959	0.9915	0.998	0.9979	0.9957	0.999
NSCLC	retest		IH	maximum gradient grey level	4	FBS	18	0.7485	0.5433	0.8698	0.8561	0.7041	0.9304
NSCLC	retest		IH	minimum gradient	4	FBS	18	0.9543	0.9082	0.9776	0.9766	0.9519	0.9887
NSCLC	retest		IH	minimum gradient grey level	4	FBS	18	0.5842	0.2988	0.7745	0.7375	0.4601	0.8729
NSCLC	retest		IH	mean	4	FBS	24	0.9884	0.9763	0.9944	0.9942	0.988	0.9972
NSCLC	retest		IH	variance	4	FBS	24	0.9564	0.9123	0.9786	0.9777	0.9541	0.9892
NSCLC	retest		IH	skewness	4	FBS	24	0.9551	0.9098	0.978	0.977	0.9528	0.9889
NSCLC	retest		IH	kurtosis	4	FBS	24	0.8169	0.6566	0.907	0.8992	0.7927	0.9512
NSCLC	retest		IH	median	4	FBS	24	0.9713	0.9418	0.986	0.9854	0.97	0.9929
NSCLC	retest		IH	minimum	4	FBS	24	-0.02208	-0.365	0.3281	-0.04516	-1.15	0.494
NSCLC	retest		IH	10th percentile	4	FBS	24	0.8096	0.6441	0.903	0.8948	0.7835	0.9491
NSCLC	retest		IH	90th percentile	4	FBS	24	0.9911	0.9818	0.9957	0.9955	0.9908	0.9978
NSCLC	retest		IH	maximum	4	FBS	24	0.9787	0.9567	0.9896	0.9892	0.9779	0.9948
NSCLC	retest		IH	mode	4	FBS	24	0.9205	0.843	0.9607	0.9586	0.9148	0.9799
NSCLC	retest		IH	interquartile range	4	FBS	24	0.9212	0.8445	0.9611	0.959	0.9157	0.9802
NSCLC	retest		IH	range	4	FBS	24	0.9695	0.9383	0.9851	0.9845	0.9682	0.9925
NSCLC	retest		IH	mean absolute deviation	4	FBS	24	0.9589	0.9173	0.9799	0.979	0.9569	0.9898
NSCLC	retest		IH	robust mean absolute deviation	4	FBS	24	0.9432	0.8865	0.9721	0.9707	0.9398	0.9858
NSCLC	retest		IH	median absolute deviation	4	FBS	24	0.9466	0.8932	0.9738	0.9726	0.9436	0.9867
NSCLC	retest		IH	coefficient of variation	4	FBS	24	0.7851	0.6031	0.8899	0.8796	0.7524	0.9417
NSCLC	retest		IH	quartile coefficient of dispersion	4	FBS	24	0.7044	0.4741	0.8451	0.8265	0.6432	0.916
NSCLC	retest		IH	entropy	4	FBS	24	0.932	0.865	0.9665	0.9648	0.9276	0.983
NSCLC	retest		IH	uniformity	4	FBS	24	0.8471	0.7091	0.923	0.9172	0.8298	0.9599
NSCLC	retest		IH	maximum gradient	4	FBS	24	0.9961	0.992	0.9981	0.998	0.996	0.9991
NSCLC	retest		IH	maximum gradient grey level	4	FBS	24	0.6026	0.3245	0.7857	0.752	0.49	0.88
NSCLC	retest		IH	minimum gradient	4	FBS	24	0.9859	0.9712	0.9931	0.9929	0.9854	0.9966
NSCLC	retest		IH	minimum gradient grey level	4	FBS	24	0.6725	0.4258	0.8268	0.8042	0.5972	0.9052
NSCLC	retest		IH	mean	4	FBN	8	0.9463	0.8925	0.9736	0.9724	0.9432	0.9866
NSCLC	retest		IH	variance	4	FBN	8	0.7769	0.5895	0.8854	0.8745	0.7418	0.9392
NSCLC	retest		IH	skewness	4	FBN	8	0.9415	0.8834	0.9713	0.9699	0.9381	0.9854
NSCLC	retest		IH	kurtosis	4	FBN	8	0.8026	0.6323	0.8993	0.8905	0.7747	0.947
NSCLC	retest		IH	median	4	FBN	8	0.872	0.7534	0.9359	0.9316	0.8594	0.9669
NSCLC	retest		IH	minimum	4	FBN	8	1	1	1	1	1	1
NSCLC	retest		IH	10th percentile	4	FBN	8	0.4474	0.1203	0.688	0.6182	0.2148	0.8152
NSCLC	retest		IH	90th percentile	4	FBN	8	0.8505	0.7151	0.9247	0.9192	0.8339	0.9609
NSCLC	retest		IH	maximum	4	FBN	8	1	1	1	1	1	1
NSCLC	retest		IH	mode	4	FBN	8	0.8143	0.6522	0.9056	0.8977	0.7895	0.9505
NSCLC	retest		IH	interquartile range	4	FBN	8	0.5789	0.2915	0.7713	0.7333	0.4515	0.8709
NSCLC	retest		IH	range	4	FBN	8	1	1	1	1	1	1
NSCLC	retest		IH	mean absolute deviation	4	FBN	8	0.7334	0.5194	0.8614	0.8462	0.6837	0.9256
NSCLC	retest		IH	robust mean absolute deviation	4	FBN	8	0.3077	-0.04258	0.592	0.4706	-0.08894	0.7437
NSCLC	retest		IH	median absolute deviation	4	FBN	8	0.7607	0.5631	0.8765	0.8641	0.7205	0.9342
NSCLC	retest		IH	coefficient of variation	4	FBN	8	0.8919	0.7897	0.9462	0.9429	0.8825	0.9723
NSCLC	retest		IH	quartile coefficient of dispersion	4	FBN	8	0.693	0.4567	0.8386	0.8187	0.627	0.9122
NSCLC	retest		IH	entropy	4	FBN	8	0.7579	0.5585	0.875	0.8623	0.7167	0.9333
NSCLC	retest		IH	uniformity	4	FBN	8	0.7929	0.616	0.8941	0.8845	0.7624	0.9441
NSCLC	retest		IH	maximum gradient	4	FBN	8	0.9927	0.985	0.9965	0.9963	0.9924	0.9982
NSCLC	retest		IH	maximum gradient grey level	4	FBN	8	0.552	0.2549	0.7548	0.7113	0.4062	0.8602
NSCLC	retest		IH	minimum gradient	4	FBN	8	0.7796	0.594	0.8869	0.8762	0.7453	0.9401
NSCLC	retest		IH	minimum gradient grey level	4	FBN	8	0.2597	-0.0945	0.557	0.4123	-0.2087	0.7155
NSCLC	retest		IH	mean	4	FBN	16	0.9555	0.9106	0.9782	0.9773	0.9532	0.989
NSCLC	retest		IH	variance	4	FBN	16	0.8145	0.6525	0.9057	0.8977	0.7897	0.9505
NSCLC	retest		IH	skewness	4	FBN	16	0.9422	0.8847	0.9716	0.9702	0.9388	0.9856
NSCLC	retest		IH	kurtosis	4	FBN	16	0.8068	0.6394	0.9016	0.8931	0.7801	0.9482
NSCLC	retest		IH	median	4	FBN	16	0.9192	0.8406	0.9601	0.9579	0.9134	0.9796
NSCLC	retest		IH	minimum	4	FBN	16	1	1	1	1	1	1
NSCLC	retest		IH	10th percentile	4	FBN	16	0.5706	0.2801	0.7662	0.7266	0.4377	0.8677
NSCLC	retest		IH	90th percentile	4	FBN	16	0.8576	0.7276	0.9284	0.9234	0.8424	0.9629
NSCLC	retest		IH	maximum	4	FBN	16	1	1	1	1	1	1
NSCLC	retest		IH	mode	4	FBN	16	0.6999	0.4673	0.8425	0.8235	0.6369	0.9145
NSCLC	retest		IH	interquartile range	4	FBN	16	0.6903	0.4525	0.837	0.8168	0.6231	0.9113
NSCLC	retest		IH	range	4	FBN	16	1	1	1	1	1	1
NSCLC	retest		IH	mean absolute deviation	4	FBN	16	0.7787	0.5926	0.8864	0.8756	0.7442	0.9398
NSCLC	retest		IH	robust mean absolute deviation	4	FBN	16	0.2762	-0.07683	0.5692	0.4329	-0.1664	0.7255
NSCLC	retest		IH	median absolute deviation	4	FBN	16	0.8049	0.6363	0.9006	0.8919	0.7777	0.9477
NSCLC	retest		IH	coefficient of variation	4	FBN	16	0.9248	0.8512	0.9629	0.9609	0.9196	0.9811
NSCLC	retest		IH	quartile coefficient of dispersion	4	FBN	16	0.7663	0.5722	0.8796	0.8677	0.7279	0.936
NSCLC	retest		IH	entropy	4	FBN	16	0.8626	0.7365	0.931	0.9262	0.8483	0.9643
NSCLC	retest		IH	uniformity	4	FBN	16	0.7848	0.6026	0.8897	0.8794	0.752	0.9416
NSCLC	retest		IH	maximum gradient	4	FBN	16	0.9285	0.8582	0.9647	0.9629	0.9237	0.982
NSCLC	retest		IH	maximum gradient grey level	4	FBN	16	0.5343	0.2313	0.7438	0.6965	0.3758	0.8531
NSCLC	retest		IH	minimum gradient	4	FBN	16	0.9511	0.9019	0.976	0.9749	0.9484	0.9879
NSCLC	retest		IH	minimum gradient grey level	4	FBN	16	0.6205	0.3499	0.7964	0.7658	0.5184	0.8867
NSCLC	retest		IH	mean	4	FBN	32	0.9576	0.9147	0.9792	0.9783	0.9554	0.9895
NSCLC	retest		IH	variance	4	FBN	32	0.8172	0.6571	0.9071	0.8994	0.7931	0.9513
NSCLC	retest		IH	skewness	4	FBN	32	0.9493	0.8984	0.9751	0.974	0.9465	0.9874
NSCLC	retest		IH	kurtosis	4	FBN	32	0.7993	0.6267	0.8975	0.8884	0.7705	0.946
NSCLC	retest		IH	median	4	FBN	32	0.9208	0.8437	0.9609	0.9588	0.9152	0.9801
NSCLC	retest		IH	minimum	4	FBN	32	1	1	1	1	1	1
NSCLC	retest		IH	10th percentile	4	FBN	32	0.6749	0.4293	0.8282	0.8059	0.6008	0.906
NSCLC	retest		IH	90th percentile	4	FBN	32	0.8687	0.7475	0.9342	0.9298	0.8555	0.966
NSCLC	retest		IH	maximum	4	FBN	32	1	1	1	1	1	1
NSCLC	retest		IH	mode	4	FBN	32	0.7985	0.6255	0.8971	0.888	0.7696	0.9458
NSCLC	retest		IH	interquartile range	4	FBN	32	0.6372	0.3739	0.8063	0.7784	0.5443	0.8927
NSCLC	retest		IH	range	4	FBN	32	1	1	1	1	1	1
NSCLC	retest		IH	mean absolute deviation	4	FBN	32	0.7825	0.5988	0.8885	0.878	0.7491	0.9409
NSCLC	retest		IH	robust mean absolute deviation	4	FBN	32	0.4157	0.0817	0.6669	0.5873	0.1511	0.8002
NSCLC	retest		IH	median absolute deviation	4	FBN	32	0.7985	0.6254	0.8971	0.888	0.7695	0.9458
NSCLC	retest		IH	coefficient of variation	4	FBN	32	0.9278	0.8569	0.9644	0.9625	0.923	0.9819
NSCLC	retest		IH	quartile coefficient of dispersion	4	FBN	32	0.7473	0.5415	0.8691	0.8554	0.7026	0.93
NSCLC	retest		IH	entropy	4	FBN	32	0.9609	0.9212	0.9809	0.98	0.959	0.9903
NSCLC	retest		IH	uniformity	4	FBN	32	0.9091	0.8215	0.9549	0.9524	0.902	0.9769
NSCLC	retest		IH	maximum gradient	4	FBN	32	0.9275	0.8565	0.9643	0.9624	0.9227	0.9818
NSCLC	retest		IH	maximum gradient grey level	4	FBN	32	0.5907	0.3079	0.7785	0.7427	0.4708	0.8754
NSCLC	retest		IH	minimum gradient	4	FBN	32	0.9325	0.8659	0.9667	0.9651	0.9281	0.9831
NSCLC	retest		IH	minimum gradient grey level	4	FBN	32	0.5336	0.2304	0.7433	0.6959	0.3745	0.8528
NSCLC	retest		IH	mean	4	FBN	64	0.9575	0.9146	0.9792	0.9783	0.9554	0.9895
NSCLC	retest		IH	variance	4	FBN	64	0.825	0.6705	0.9113	0.9041	0.8027	0.9536
NSCLC	retest		IH	skewness	4	FBN	64	0.9546	0.9089	0.9778	0.9768	0.9523	0.9888
NSCLC	retest		IH	kurtosis	4	FBN	64	0.7993	0.6267	0.8975	0.8884	0.7705	0.946
NSCLC	retest		IH	median	4	FBN	64	0.925	0.8517	0.963	0.961	0.9199	0.9811
NSCLC	retest		IH	minimum	4	FBN	64	1	1	1	1	1	1
NSCLC	retest		IH	10th percentile	4	FBN	64	0.6865	0.4469	0.8349	0.8141	0.6177	0.91
NSCLC	retest		IH	90th percentile	4	FBN	64	0.8803	0.7684	0.9402	0.9363	0.8691	0.9692
NSCLC	retest		IH	maximum	4	FBN	64	1	1	1	1	1	1
NSCLC	retest		IH	mode	4	FBN	64	0.8316	0.682	0.9148	0.9081	0.8109	0.9555
NSCLC	retest		IH	interquartile range	4	FBN	64	0.6178	0.346	0.7948	0.7638	0.5141	0.8856
NSCLC	retest		IH	range	4	FBN	64	1	1	1	1	1	1
NSCLC	retest		IH	mean absolute deviation	4	FBN	64	0.774	0.5847	0.8838	0.8726	0.7379	0.9383
NSCLC	retest		IH	robust mean absolute deviation	4	FBN	64	0.4647	0.1418	0.6994	0.6345	0.2483	0.8231
NSCLC	retest		IH	median absolute deviation	4	FBN	64	0.7995	0.6271	0.8976	0.8886	0.7708	0.9461
NSCLC	retest		IH	coefficient of variation	4	FBN	64	0.927	0.8553	0.964	0.9621	0.922	0.9816
NSCLC	retest		IH	quartile coefficient of dispersion	4	FBN	64	0.7403	0.5302	0.8652	0.8507	0.693	0.9277
NSCLC	retest		IH	entropy	4	FBN	64	0.9849	0.9691	0.9926	0.9924	0.9843	0.9963
NSCLC	retest		IH	uniformity	4	FBN	64	0.9719	0.9431	0.9863	0.9858	0.9707	0.9931
NSCLC	retest		IH	maximum gradient	4	FBN	64	0.9712	0.9416	0.9859	0.9854	0.9699	0.9929
NSCLC	retest		IH	maximum gradient grey level	4	FBN	64	0.6741	0.4282	0.8278	0.8053	0.5996	0.9058
NSCLC	retest		IH	minimum gradient	4	FBN	64	0.9446	0.8893	0.9728	0.9715	0.9414	0.9862
NSCLC	retest		IH	minimum gradient grey level	4	FBN	64	0.6004	0.3214	0.7843	0.7503	0.4864	0.8791
NSCLC	retest		IVH	volume fraction at 10% intensity	1	none		0.9903	0.9801	0.9953	0.9951	0.9899	0.9976
NSCLC	retest		IVH	volume fraction at 25% intensity	1	none		0.9945	0.9887	0.9973	0.9972	0.9943	0.9987
NSCLC	retest		IVH	volume fraction at 50% intensity	1	none		0.9957	0.9913	0.9979	0.9979	0.9956	0.999
NSCLC	retest		IVH	volume fraction at 75% intensity	1	none		0.2868	-0.06538	0.5769	0.4458	-0.1399	0.7317
NSCLC	retest		IVH	volume fraction at 90% intensity	1	none		0.9854	0.9701	0.9929	0.9926	0.9848	0.9964
NSCLC	retest		IVH	intensity at 10% volume	1	none		0.927	0.8554	0.964	0.9621	0.9221	0.9817
NSCLC	retest		IVH	intensity at 25% volume	1	none		0.9735	0.9462	0.9871	0.9866	0.9724	0.9935
NSCLC	retest		IVH	intensity at 50% volume	1	none		0.9897	0.9788	0.995	0.9948	0.9893	0.9975
NSCLC	retest		IVH	intensity at 75% volume	1	none		0.9929	0.9854	0.9965	0.9964	0.9926	0.9983
NSCLC	retest		IVH	intensity at 90% volume	1	none		0.9884	0.9763	0.9944	0.9942	0.988	0.9972
NSCLC	retest		IVH	volume fraction difference between 10% and 90% intensity	1	none		0.9899	0.9794	0.9951	0.9949	0.9896	0.9975
NSCLC	retest		IVH	volume fraction difference between 25% and 75% intensity	1	none		0.9428	0.8859	0.9719	0.9706	0.9395	0.9858
NSCLC	retest		IVH	intensity difference between 10% and 90% volume	1	none		0.9739	0.947	0.9873	0.9868	0.9728	0.9936
NSCLC	retest		IVH	intensity difference between 25% and 75% volume	1	none		0.986	0.9715	0.9932	0.993	0.9855	0.9966
NSCLC	retest		IVH	area under the IVH curve	1	none		0.9881	0.9758	0.9942	0.994	0.9877	0.9971
NSCLC	retest		IVH	volume fraction at 10% intensity	2	none		0.8718	0.753	0.9358	0.9315	0.8591	0.9668
NSCLC	retest		IVH	volume fraction at 25% intensity	2	none		0.9956	0.991	0.9979	0.9978	0.9955	0.9989
NSCLC	retest		IVH	volume fraction at 50% intensity	2	none		0.9907	0.9811	0.9955	0.9954	0.9904	0.9978
NSCLC	retest		IVH	volume fraction at 75% intensity	2	none		0.9835	0.9663	0.992	0.9917	0.9829	0.996
NSCLC	retest		IVH	volume fraction at 90% intensity	2	none		0.9854	0.9702	0.9929	0.9926	0.9849	0.9964
NSCLC	retest		IVH	intensity at 10% volume	2	none		0.9843	0.968	0.9924	0.9921	0.9837	0.9962
NSCLC	retest		IVH	intensity at 25% volume	2	none		0.9887	0.9768	0.9945	0.9943	0.9883	0.9972
NSCLC	retest		IVH	intensity at 50% volume	2	none		0.9919	0.9834	0.9961	0.9959	0.9916	0.998
NSCLC	retest		IVH	intensity at 75% volume	2	none		0.9878	0.975	0.9941	0.9939	0.9874	0.997
NSCLC	retest		IVH	intensity at 90% volume	2	none		0.9617	0.9228	0.9813	0.9805	0.9598	0.9905
NSCLC	retest		IVH	volume fraction difference between 10% and 90% intensity	2	none		0.8703	0.7503	0.935	0.9306	0.8573	0.9664
NSCLC	retest		IVH	volume fraction difference between 25% and 75% intensity	2	none		0.9959	0.9916	0.998	0.9979	0.9958	0.999
NSCLC	retest		IVH	intensity difference between 10% and 90% volume	2	none		0.9541	0.9078	0.9775	0.9765	0.9517	0.9886
NSCLC	retest		IVH	intensity difference between 25% and 75% volume	2	none		0.9778	0.9548	0.9892	0.9888	0.9769	0.9946
NSCLC	retest		IVH	area under the IVH curve	2	none		0.9914	0.9824	0.9958	0.9957	0.9911	0.9979
NSCLC	retest		IVH	volume fraction at 10% intensity	3	none		0.9067	0.8172	0.9537	0.9511	0.8994	0.9763
NSCLC	retest		IVH	volume fraction at 25% intensity	3	none		0.9677	0.9347	0.9842	0.9836	0.9663	0.9921
NSCLC	retest		IVH	volume fraction at 50% intensity	3	none		0.9932	0.9861	0.9967	0.9966	0.993	0.9984
NSCLC	retest		IVH	volume fraction at 75% intensity	3	none		0.9994	0.9988	0.9997	0.9997	0.9994	0.9999
NSCLC	retest		IVH	volume fraction at 90% intensity	3	none		0.9063	0.8164	0.9535	0.9508	0.8989	0.9762
NSCLC	retest		IVH	intensity at 10% volume	3	none		0.9823	0.964	0.9914	0.9911	0.9816	0.9957
NSCLC	retest		IVH	intensity at 25% volume	3	none		0.9851	0.9697	0.9928	0.9925	0.9846	0.9964
NSCLC	retest		IVH	intensity at 50% volume	3	none		0.9757	0.9507	0.9882	0.9877	0.9747	0.9941
NSCLC	retest		IVH	intensity at 75% volume	3	none		0.9853	0.9701	0.9929	0.9926	0.9848	0.9964
NSCLC	retest		IVH	intensity at 90% volume	3	none		0.9704	0.94	0.9856	0.985	0.9691	0.9927
NSCLC	retest		IVH	volume fraction difference between 10% and 90% intensity	3	none		0.9054	0.8147	0.9531	0.9504	0.8979	0.976
NSCLC	retest		IVH	volume fraction difference between 25% and 75% intensity	3	none		0.9664	0.9321	0.9836	0.9829	0.9649	0.9917
NSCLC	retest		IVH	intensity difference between 10% and 90% volume	3	none		0.9597	0.9187	0.9803	0.9794	0.9576	0.99
NSCLC	retest		IVH	intensity difference between 25% and 75% volume	3	none		0.9136	0.8301	0.9572	0.9549	0.9072	0.9782
NSCLC	retest		IVH	area under the IVH curve	3	none		0.99	0.9795	0.9951	0.995	0.9896	0.9976
NSCLC	retest		IVH	volume fraction at 10% intensity	4	none		0.9072	0.8181	0.954	0.9514	0.9	0.9765
NSCLC	retest		IVH	volume fraction at 25% intensity	4	none		0.9869	0.9732	0.9936	0.9934	0.9864	0.9968
NSCLC	retest		IVH	volume fraction at 50% intensity	4	none		0.9819	0.9632	0.9912	0.9909	0.9812	0.9956
NSCLC	retest		IVH	volume fraction at 75% intensity	4	none		0.9671	0.9335	0.9839	0.9833	0.9656	0.9919
NSCLC	retest		IVH	volume fraction at 90% intensity	4	none		0.7136	0.4883	0.8503	0.8329	0.6562	0.9191
NSCLC	retest		IVH	intensity at 10% volume	4	none		0.9825	0.9644	0.9915	0.9912	0.9819	0.9957
NSCLC	retest		IVH	intensity at 25% volume	4	none		0.989	0.9776	0.9947	0.9945	0.9887	0.9973
NSCLC	retest		IVH	intensity at 50% volume	4	none		0.9762	0.9517	0.9884	0.988	0.9753	0.9942
NSCLC	retest		IVH	intensity at 75% volume	4	none		0.9682	0.9357	0.9845	0.9839	0.9668	0.9922
NSCLC	retest		IVH	intensity at 90% volume	4	none		0.8666	0.7438	0.9331	0.9286	0.8531	0.9654
NSCLC	retest		IVH	volume fraction difference between 10% and 90% intensity	4	none		0.9069	0.8174	0.9538	0.9512	0.8995	0.9764
NSCLC	retest		IVH	volume fraction difference between 25% and 75% intensity	4	none		0.9853	0.9699	0.9928	0.9926	0.9847	0.9964
NSCLC	retest		IVH	intensity difference between 10% and 90% volume	4	none		0.9101	0.8235	0.9555	0.9529	0.9032	0.9772
NSCLC	retest		IVH	intensity difference between 25% and 75% volume	4	none		0.9081	0.8198	0.9545	0.9519	0.901	0.9767
NSCLC	retest		IVH	area under the IVH curve	4	none		0.9886	0.9767	0.9945	0.9943	0.9882	0.9972
NSCLC	retest		GLCM	joint maximum	1	FBS	6	0.9117	0.8264	0.9562	0.9538	0.905	0.9776
NSCLC	retest		GLCM	joint average	1	FBS	6	0.9855	0.9704	0.993	0.9927	0.985	0.9965
NSCLC	retest		GLCM	joint variance	1	FBS	6	0.9734	0.9461	0.987	0.9865	0.9723	0.9935
NSCLC	retest		GLCM	joint entropy	1	FBS	6	0.978	0.9554	0.9893	0.9889	0.9772	0.9946
NSCLC	retest		GLCM	difference average	1	FBS	6	0.9895	0.9785	0.9949	0.9947	0.9891	0.9974
NSCLC	retest		GLCM	difference variance	1	FBS	6	0.9636	0.9265	0.9822	0.9814	0.9618	0.991
NSCLC	retest		GLCM	difference entropy	1	FBS	6	0.9835	0.9664	0.992	0.9917	0.9829	0.996
NSCLC	retest		GLCM	sum average	1	FBS	6	0.9855	0.9704	0.993	0.9927	0.985	0.9965
NSCLC	retest		GLCM	sum variance	1	FBS	6	0.9719	0.9431	0.9863	0.9858	0.9707	0.9931
NSCLC	retest		GLCM	sum entropy	1	FBS	6	0.9714	0.942	0.986	0.9855	0.9701	0.993
NSCLC	retest		GLCM	angular second moment	1	FBS	6	0.9139	0.8307	0.9574	0.955	0.9075	0.9782
NSCLC	retest		GLCM	contrast	1	FBS	6	0.98	0.9593	0.9903	0.9899	0.9792	0.9951
NSCLC	retest		GLCM	dissimilarity	1	FBS	6	0.9895	0.9785	0.9949	0.9947	0.9891	0.9974
NSCLC	retest		GLCM	inverse difference	1	FBS	6	0.9879	0.9752	0.9941	0.9939	0.9874	0.997
NSCLC	retest		GLCM	inverse difference normalised	1	FBS	6	0.9942	0.9881	0.9972	0.9971	0.994	0.9986
NSCLC	retest		GLCM	inverse difference moment	1	FBS	6	0.9848	0.9691	0.9926	0.9924	0.9843	0.9963
NSCLC	retest		GLCM	inverse difference moment normalised	1	FBS	6	0.986	0.9714	0.9932	0.993	0.9855	0.9966
NSCLC	retest		GLCM	inverse variance	1	FBS	6	0.9879	0.9753	0.9941	0.9939	0.9875	0.9971
NSCLC	retest		GLCM	correlation	1	FBS	6	0.9879	0.9753	0.9941	0.9939	0.9875	0.9971
NSCLC	retest		GLCM	autocorrelation	1	FBS	6	0.9779	0.9552	0.9893	0.9889	0.9771	0.9946
NSCLC	retest		GLCM	cluster tendency	1	FBS	6	0.9719	0.9431	0.9863	0.9858	0.9707	0.9931
NSCLC	retest		GLCM	cluster shade	1	FBS	6	0.9555	0.9106	0.9782	0.9773	0.9532	0.989
NSCLC	retest		GLCM	cluster prominence	1	FBS	6	0.9114	0.8259	0.9561	0.9536	0.9046	0.9776
NSCLC	retest		GLCM	information correlation 1	1	FBS	6	0.997	0.9939	0.9986	0.9985	0.997	0.9993
NSCLC	retest		GLCM	information correlation 2	1	FBS	6	0.9942	0.9881	0.9972	0.9971	0.994	0.9986
NSCLC	retest		GLCM	joint maximum	1	FBS	12	0.9166	0.8357	0.9588	0.9565	0.9105	0.9789
NSCLC	retest		GLCM	joint average	1	FBS	12	0.9854	0.9702	0.9929	0.9927	0.9849	0.9964
NSCLC	retest		GLCM	joint variance	1	FBS	12	0.9734	0.946	0.987	0.9865	0.9722	0.9935
NSCLC	retest		GLCM	joint entropy	1	FBS	12	0.9769	0.953	0.9887	0.9883	0.976	0.9943
NSCLC	retest		GLCM	difference average	1	FBS	12	0.9895	0.9786	0.9949	0.9947	0.9892	0.9974
NSCLC	retest		GLCM	difference variance	1	FBS	12	0.9635	0.9263	0.9822	0.9814	0.9617	0.991
NSCLC	retest		GLCM	difference entropy	1	FBS	12	0.9884	0.9763	0.9944	0.9942	0.988	0.9972
NSCLC	retest		GLCM	sum average	1	FBS	12	0.9854	0.9702	0.9929	0.9927	0.9849	0.9964
NSCLC	retest		GLCM	sum variance	1	FBS	12	0.9718	0.9428	0.9862	0.9857	0.9705	0.9931
NSCLC	retest		GLCM	sum entropy	1	FBS	12	0.9774	0.954	0.989	0.9885	0.9764	0.9945
NSCLC	retest		GLCM	angular second moment	1	FBS	12	0.9445	0.8891	0.9727	0.9715	0.9413	0.9862
NSCLC	retest		GLCM	contrast	1	FBS	12	0.9802	0.9596	0.9904	0.99	0.9794	0.9952
NSCLC	retest		GLCM	dissimilarity	1	FBS	12	0.9895	0.9786	0.9949	0.9947	0.9892	0.9974
NSCLC	retest		GLCM	inverse difference	1	FBS	12	0.9888	0.9771	0.9946	0.9944	0.9884	0.9973
NSCLC	retest		GLCM	inverse difference normalised	1	FBS	12	0.9948	0.9894	0.9975	0.9974	0.9947	0.9987
NSCLC	retest		GLCM	inverse difference moment	1	FBS	12	0.9882	0.9759	0.9943	0.9941	0.9878	0.9971
NSCLC	retest		GLCM	inverse difference moment normalised	1	FBS	12	0.9885	0.9765	0.9944	0.9942	0.9881	0.9972
NSCLC	retest		GLCM	inverse variance	1	FBS	12	0.9942	0.9881	0.9972	0.9971	0.994	0.9986
NSCLC	retest		GLCM	correlation	1	FBS	12	0.9878	0.975	0.9941	0.9939	0.9874	0.997
NSCLC	retest		GLCM	autocorrelation	1	FBS	12	0.9779	0.9551	0.9893	0.9888	0.977	0.9946
NSCLC	retest		GLCM	cluster tendency	1	FBS	12	0.9718	0.9428	0.9862	0.9857	0.9705	0.9931
NSCLC	retest		GLCM	cluster shade	1	FBS	12	0.9553	0.9103	0.9781	0.9772	0.953	0.9889
NSCLC	retest		GLCM	cluster prominence	1	FBS	12	0.9103	0.8238	0.9555	0.953	0.9034	0.9773
NSCLC	retest		GLCM	information correlation 1	1	FBS	12	0.9894	0.9784	0.9949	0.9947	0.9891	0.9974
NSCLC	retest		GLCM	information correlation 2	1	FBS	12	0.9885	0.9764	0.9944	0.9942	0.9881	0.9972
NSCLC	retest		GLCM	joint maximum	1	FBS	18	0.948	0.896	0.9745	0.9733	0.9451	0.9871
NSCLC	retest		GLCM	joint average	1	FBS	18	0.9855	0.9704	0.993	0.9927	0.985	0.9965
NSCLC	retest		GLCM	joint variance	1	FBS	18	0.9725	0.9443	0.9866	0.9861	0.9713	0.9933
NSCLC	retest		GLCM	joint entropy	1	FBS	18	0.9791	0.9575	0.9898	0.9894	0.9783	0.9949
NSCLC	retest		GLCM	difference average	1	FBS	18	0.9891	0.9777	0.9947	0.9945	0.9887	0.9974
NSCLC	retest		GLCM	difference variance	1	FBS	18	0.9629	0.9252	0.9819	0.9811	0.9611	0.9909
NSCLC	retest		GLCM	difference entropy	1	FBS	18	0.9889	0.9772	0.9946	0.9944	0.9885	0.9973
NSCLC	retest		GLCM	sum average	1	FBS	18	0.9855	0.9704	0.993	0.9927	0.985	0.9965
NSCLC	retest		GLCM	sum variance	1	FBS	18	0.9711	0.9415	0.9859	0.9853	0.9699	0.9929
NSCLC	retest		GLCM	sum entropy	1	FBS	18	0.9803	0.9598	0.9904	0.99	0.9795	0.9952
NSCLC	retest		GLCM	angular second moment	1	FBS	18	0.9608	0.9209	0.9808	0.98	0.9588	0.9903
NSCLC	retest		GLCM	contrast	1	FBS	18	0.9793	0.9578	0.9899	0.9895	0.9784	0.9949
NSCLC	retest		GLCM	dissimilarity	1	FBS	18	0.9891	0.9777	0.9947	0.9945	0.9887	0.9974
NSCLC	retest		GLCM	inverse difference	1	FBS	18	0.9905	0.9805	0.9954	0.9952	0.9902	0.9977
NSCLC	retest		GLCM	inverse difference normalised	1	FBS	18	0.9932	0.986	0.9967	0.9966	0.9929	0.9983
NSCLC	retest		GLCM	inverse difference moment	1	FBS	18	0.991	0.9815	0.9956	0.9955	0.9907	0.9978
NSCLC	retest		GLCM	inverse difference moment normalised	1	FBS	18	0.9829	0.9652	0.9917	0.9914	0.9823	0.9958
NSCLC	retest		GLCM	inverse variance	1	FBS	18	0.9875	0.9745	0.9939	0.9937	0.9871	0.997
NSCLC	retest		GLCM	correlation	1	FBS	18	0.9878	0.9751	0.9941	0.9939	0.9874	0.997
NSCLC	retest		GLCM	autocorrelation	1	FBS	18	0.9781	0.9554	0.9893	0.9889	0.9772	0.9946
NSCLC	retest		GLCM	cluster tendency	1	FBS	18	0.9711	0.9415	0.9859	0.9853	0.9699	0.9929
NSCLC	retest		GLCM	cluster shade	1	FBS	18	0.954	0.9077	0.9775	0.9765	0.9516	0.9886
NSCLC	retest		GLCM	cluster prominence	1	FBS	18	0.9085	0.8204	0.9546	0.952	0.9013	0.9768
NSCLC	retest		GLCM	information correlation 1	1	FBS	18	0.9704	0.9401	0.9856	0.985	0.9691	0.9927
NSCLC	retest		GLCM	information correlation 2	1	FBS	18	0.979	0.9572	0.9898	0.9894	0.9782	0.9949
NSCLC	retest		GLCM	joint maximum	1	FBS	24	0.8987	0.8022	0.9496	0.9466	0.8902	0.9742
NSCLC	retest		GLCM	joint average	1	FBS	24	0.9851	0.9696	0.9928	0.9925	0.9846	0.9964
NSCLC	retest		GLCM	joint variance	1	FBS	24	0.973	0.9453	0.9868	0.9863	0.9719	0.9934
NSCLC	retest		GLCM	joint entropy	1	FBS	24	0.9793	0.9578	0.9899	0.9895	0.9785	0.9949
NSCLC	retest		GLCM	difference average	1	FBS	24	0.9892	0.9779	0.9948	0.9946	0.9888	0.9974
NSCLC	retest		GLCM	difference variance	1	FBS	24	0.9632	0.9257	0.982	0.9812	0.9614	0.9909
NSCLC	retest		GLCM	difference entropy	1	FBS	24	0.9888	0.9772	0.9946	0.9944	0.9884	0.9973
NSCLC	retest		GLCM	sum average	1	FBS	24	0.9851	0.9696	0.9928	0.9925	0.9846	0.9964
NSCLC	retest		GLCM	sum variance	1	FBS	24	0.9716	0.9425	0.9862	0.9856	0.9704	0.993
NSCLC	retest		GLCM	sum entropy	1	FBS	24	0.9786	0.9565	0.9896	0.9892	0.9777	0.9948
NSCLC	retest		GLCM	angular second moment	1	FBS	24	0.9365	0.8736	0.9687	0.9672	0.9325	0.9841
NSCLC	retest		GLCM	contrast	1	FBS	24	0.9797	0.9586	0.9901	0.9897	0.9789	0.995
NSCLC	retest		GLCM	dissimilarity	1	FBS	24	0.9892	0.9779	0.9948	0.9946	0.9888	0.9974
NSCLC	retest		GLCM	inverse difference	1	FBS	24	0.9903	0.9802	0.9953	0.9951	0.99	0.9976
NSCLC	retest		GLCM	inverse difference normalised	1	FBS	24	0.995	0.9897	0.9976	0.9975	0.9948	0.9988
NSCLC	retest		GLCM	inverse difference moment	1	FBS	24	0.9913	0.9821	0.9958	0.9956	0.991	0.9979
NSCLC	retest		GLCM	inverse difference moment normalised	1	FBS	24	0.9898	0.9792	0.9951	0.9949	0.9895	0.9975
NSCLC	retest		GLCM	inverse variance	1	FBS	24	0.9462	0.8925	0.9736	0.9724	0.9432	0.9866
NSCLC	retest		GLCM	correlation	1	FBS	24	0.9879	0.9754	0.9941	0.9939	0.9875	0.9971
NSCLC	retest		GLCM	autocorrelation	1	FBS	24	0.9779	0.955	0.9892	0.9888	0.977	0.9946
NSCLC	retest		GLCM	cluster tendency	1	FBS	24	0.9716	0.9425	0.9862	0.9856	0.9704	0.993
NSCLC	retest		GLCM	cluster shade	1	FBS	24	0.9565	0.9125	0.9787	0.9778	0.9542	0.9892
NSCLC	retest		GLCM	cluster prominence	1	FBS	24	0.9114	0.8259	0.9561	0.9536	0.9046	0.9776
NSCLC	retest		GLCM	information correlation 1	1	FBS	24	0.9473	0.8945	0.9741	0.9729	0.9443	0.9869
NSCLC	retest		GLCM	information correlation 2	1	FBS	24	0.9677	0.9348	0.9843	0.9836	0.9663	0.9921
NSCLC	retest		GLCM	joint maximum	1	FBN	8	0.8414	0.699	0.92	0.9139	0.8229	0.9583
NSCLC	retest		GLCM	joint average	1	FBN	8	0.9539	0.9075	0.9774	0.9764	0.9515	0.9886
NSCLC	retest		GLCM	joint variance	1	FBN	8	0.9737	0.9466	0.9872	0.9867	0.9726	0.9935
NSCLC	retest		GLCM	joint entropy	1	FBN	8	0.9754	0.9501	0.988	0.9875	0.9744	0.994
NSCLC	retest		GLCM	difference average	1	FBN	8	0.991	0.9816	0.9956	0.9955	0.9907	0.9978
NSCLC	retest		GLCM	difference variance	1	FBN	8	0.9715	0.9423	0.9861	0.9856	0.9703	0.993
NSCLC	retest		GLCM	difference entropy	1	FBN	8	0.9884	0.9763	0.9944	0.9942	0.988	0.9972
NSCLC	retest		GLCM	sum average	1	FBN	8	0.9539	0.9075	0.9774	0.9764	0.9515	0.9886
NSCLC	retest		GLCM	sum variance	1	FBN	8	0.967	0.9333	0.9839	0.9832	0.9655	0.9919
NSCLC	retest		GLCM	sum entropy	1	FBN	8	0.9605	0.9205	0.9807	0.9799	0.9586	0.9903
NSCLC	retest		GLCM	angular second moment	1	FBN	8	0.8507	0.7154	0.9248	0.9193	0.8341	0.9609
NSCLC	retest		GLCM	contrast	1	FBN	8	0.986	0.9715	0.9932	0.993	0.9855	0.9966
NSCLC	retest		GLCM	dissimilarity	1	FBN	8	0.991	0.9816	0.9956	0.9955	0.9907	0.9978
NSCLC	retest		GLCM	inverse difference	1	FBN	8	0.9847	0.9688	0.9926	0.9923	0.9842	0.9963
NSCLC	retest		GLCM	inverse difference normalised	1	FBN	8	0.9908	0.9811	0.9955	0.9954	0.9905	0.9978
NSCLC	retest		GLCM	inverse difference moment	1	FBN	8	0.9881	0.9757	0.9942	0.994	0.9877	0.9971
NSCLC	retest		GLCM	inverse difference moment normalised	1	FBN	8	0.9893	0.978	0.9948	0.9946	0.9889	0.9974
NSCLC	retest		GLCM	inverse variance	1	FBN	8	0.7375	0.5259	0.8637	0.8489	0.6893	0.9269
NSCLC	retest		GLCM	correlation	1	FBN	8	0.9851	0.9697	0.9928	0.9925	0.9846	0.9964
NSCLC	retest		GLCM	autocorrelation	1	FBN	8	0.9392	0.8788	0.9701	0.9686	0.9355	0.9848
NSCLC	retest		GLCM	cluster tendency	1	FBN	8	0.967	0.9333	0.9839	0.9832	0.9655	0.9919
NSCLC	retest		GLCM	cluster shade	1	FBN	8	0.962	0.9235	0.9814	0.9807	0.9602	0.9906
NSCLC	retest		GLCM	cluster prominence	1	FBN	8	0.8966	0.7983	0.9486	0.9455	0.8879	0.9736
NSCLC	retest		GLCM	information correlation 1	1	FBN	8	0.9231	0.848	0.962	0.96	0.9177	0.9806
NSCLC	retest		GLCM	information correlation 2	1	FBN	8	0.9507	0.9012	0.9758	0.9747	0.948	0.9878
NSCLC	retest		GLCM	joint maximum	1	FBN	16	0.9437	0.8876	0.9724	0.971	0.9404	0.986
NSCLC	retest		GLCM	joint average	1	FBN	16	0.9516	0.903	0.9763	0.9752	0.949	0.988
NSCLC	retest		GLCM	joint variance	1	FBN	16	0.9723	0.9438	0.9865	0.9859	0.9711	0.9932
NSCLC	retest		GLCM	joint entropy	1	FBN	16	0.9832	0.9657	0.9918	0.9915	0.9826	0.9959
NSCLC	retest		GLCM	difference average	1	FBN	16	0.993	0.9856	0.9966	0.9965	0.9927	0.9983
NSCLC	retest		GLCM	difference variance	1	FBN	16	0.9614	0.9222	0.9811	0.9803	0.9595	0.9905
NSCLC	retest		GLCM	difference entropy	1	FBN	16	0.993	0.9856	0.9966	0.9965	0.9927	0.9983
NSCLC	retest		GLCM	sum average	1	FBN	16	0.9516	0.903	0.9763	0.9752	0.949	0.988
NSCLC	retest		GLCM	sum variance	1	FBN	16	0.9674	0.934	0.9841	0.9834	0.9659	0.992
NSCLC	retest		GLCM	sum entropy	1	FBN	16	0.9822	0.9638	0.9913	0.991	0.9815	0.9957
NSCLC	retest		GLCM	angular second moment	1	FBN	16	0.9696	0.9385	0.9852	0.9846	0.9683	0.9925
NSCLC	retest		GLCM	contrast	1	FBN	16	0.9819	0.9632	0.9912	0.9909	0.9813	0.9956
NSCLC	retest		GLCM	dissimilarity	1	FBN	16	0.993	0.9856	0.9966	0.9965	0.9927	0.9983
NSCLC	retest		GLCM	inverse difference	1	FBN	16	0.9946	0.9889	0.9974	0.9973	0.9944	0.9987
NSCLC	retest		GLCM	inverse difference normalised	1	FBN	16	0.9946	0.989	0.9974	0.9973	0.9945	0.9987
NSCLC	retest		GLCM	inverse difference moment	1	FBN	16	0.9949	0.9895	0.9975	0.9974	0.9947	0.9988
NSCLC	retest		GLCM	inverse difference moment normalised	1	FBN	16	0.9877	0.9748	0.994	0.9938	0.9872	0.997
NSCLC	retest		GLCM	inverse variance	1	FBN	16	0.9511	0.9019	0.976	0.9749	0.9484	0.9879
NSCLC	retest		GLCM	correlation	1	FBN	16	0.988	0.9755	0.9942	0.994	0.9876	0.9971
NSCLC	retest		GLCM	autocorrelation	1	FBN	16	0.9346	0.8699	0.9678	0.9662	0.9304	0.9836
NSCLC	retest		GLCM	cluster tendency	1	FBN	16	0.9674	0.934	0.9841	0.9834	0.9659	0.992
NSCLC	retest		GLCM	cluster shade	1	FBN	16	0.9608	0.921	0.9808	0.98	0.9589	0.9903
NSCLC	retest		GLCM	cluster prominence	1	FBN	16	0.9024	0.8091	0.9515	0.9487	0.8945	0.9752
NSCLC	retest		GLCM	information correlation 1	1	FBN	16	0.9467	0.8933	0.9738	0.9726	0.9436	0.9867
NSCLC	retest		GLCM	information correlation 2	1	FBN	16	0.9701	0.9395	0.9854	0.9848	0.9688	0.9927
NSCLC	retest		GLCM	joint maximum	1	FBN	32	0.9161	0.8347	0.9585	0.9562	0.9099	0.9788
NSCLC	retest		GLCM	joint average	1	FBN	32	0.9513	0.9024	0.9761	0.9751	0.9487	0.9879
NSCLC	retest		GLCM	joint variance	1	FBN	32	0.9725	0.9443	0.9866	0.9861	0.9713	0.9933
NSCLC	retest		GLCM	joint entropy	1	FBN	32	0.9794	0.9581	0.99	0.9896	0.9786	0.995
NSCLC	retest		GLCM	difference average	1	FBN	32	0.9929	0.9854	0.9966	0.9964	0.9927	0.9983
NSCLC	retest		GLCM	difference variance	1	FBN	32	0.9624	0.9241	0.9816	0.9808	0.9606	0.9907
NSCLC	retest		GLCM	difference entropy	1	FBN	32	0.9916	0.9829	0.9959	0.9958	0.9914	0.998
NSCLC	retest		GLCM	sum average	1	FBN	32	0.9513	0.9024	0.9761	0.9751	0.9487	0.9879
NSCLC	retest		GLCM	sum variance	1	FBN	32	0.9676	0.9344	0.9842	0.9835	0.9661	0.992
NSCLC	retest		GLCM	sum entropy	1	FBN	32	0.9775	0.9542	0.989	0.9886	0.9766	0.9945
NSCLC	retest		GLCM	angular second moment	1	FBN	32	0.9543	0.9081	0.9776	0.9766	0.9519	0.9887
NSCLC	retest		GLCM	contrast	1	FBN	32	0.9818	0.963	0.9912	0.9908	0.9811	0.9956
NSCLC	retest		GLCM	dissimilarity	1	FBN	32	0.9929	0.9854	0.9966	0.9964	0.9927	0.9983
NSCLC	retest		GLCM	inverse difference	1	FBN	32	0.9933	0.9863	0.9968	0.9967	0.9931	0.9984
NSCLC	retest		GLCM	inverse difference normalised	1	FBN	32	0.9946	0.9889	0.9974	0.9973	0.9944	0.9987
NSCLC	retest		GLCM	inverse difference moment	1	FBN	32	0.9926	0.9848	0.9964	0.9963	0.9924	0.9982
NSCLC	retest		GLCM	inverse difference moment normalised	1	FBN	32	0.9877	0.9749	0.994	0.9938	0.9873	0.997
NSCLC	retest		GLCM	inverse variance	1	FBN	32	0.9942	0.988	0.9972	0.9971	0.994	0.9986
NSCLC	retest		GLCM	correlation	1	FBN	32	0.9884	0.9762	0.9943	0.9941	0.988	0.9972
NSCLC	retest		GLCM	autocorrelation	1	FBN	32	0.9336	0.868	0.9673	0.9657	0.9294	0.9834
NSCLC	retest		GLCM	cluster tendency	1	FBN	32	0.9676	0.9344	0.9842	0.9835	0.9661	0.992
NSCLC	retest		GLCM	cluster shade	1	FBN	32	0.9605	0.9203	0.9807	0.9798	0.9585	0.9902
NSCLC	retest		GLCM	cluster prominence	1	FBN	32	0.9022	0.8088	0.9514	0.9486	0.8943	0.9751
NSCLC	retest		GLCM	information correlation 1	1	FBN	32	0.9891	0.9777	0.9947	0.9945	0.9887	0.9973
NSCLC	retest		GLCM	information correlation 2	1	FBN	32	0.9898	0.979	0.995	0.9948	0.9894	0.9975
NSCLC	retest		GLCM	joint maximum	1	FBN	64	0.8928	0.7914	0.9467	0.9434	0.8836	0.9726
NSCLC	retest		GLCM	joint average	1	FBN	64	0.9514	0.9025	0.9762	0.9751	0.9488	0.9879
NSCLC	retest		GLCM	joint variance	1	FBN	64	0.9717	0.9427	0.9862	0.9857	0.9705	0.9931
NSCLC	retest		GLCM	joint entropy	1	FBN	64	0.978	0.9553	0.9893	0.9889	0.9771	0.9946
NSCLC	retest		GLCM	difference average	1	FBN	64	0.9924	0.9844	0.9963	0.9962	0.9921	0.9982
NSCLC	retest		GLCM	difference variance	1	FBN	64	0.962	0.9234	0.9814	0.9806	0.9602	0.9906
NSCLC	retest		GLCM	difference entropy	1	FBN	64	0.9877	0.9748	0.994	0.9938	0.9873	0.997
NSCLC	retest		GLCM	sum average	1	FBN	64	0.9514	0.9025	0.9762	0.9751	0.9488	0.9879
NSCLC	retest		GLCM	sum variance	1	FBN	64	0.967	0.9333	0.9839	0.9832	0.9655	0.9919
NSCLC	retest		GLCM	sum entropy	1	FBN	64	0.9714	0.9421	0.9861	0.9855	0.9702	0.993
NSCLC	retest		GLCM	angular second moment	1	FBN	64	0.9189	0.84	0.9599	0.9577	0.9131	0.9795
NSCLC	retest		GLCM	contrast	1	FBN	64	0.9804	0.9601	0.9905	0.9901	0.9796	0.9952
NSCLC	retest		GLCM	dissimilarity	1	FBN	64	0.9924	0.9844	0.9963	0.9962	0.9921	0.9982
NSCLC	retest		GLCM	inverse difference	1	FBN	64	0.9919	0.9834	0.9961	0.9959	0.9916	0.998
NSCLC	retest		GLCM	inverse difference normalised	1	FBN	64	0.9943	0.9883	0.9972	0.9971	0.9941	0.9986
NSCLC	retest		GLCM	inverse difference moment	1	FBN	64	0.9893	0.978	0.9948	0.9946	0.9889	0.9974
NSCLC	retest		GLCM	inverse difference moment normalised	1	FBN	64	0.9868	0.973	0.9936	0.9934	0.9863	0.9968
NSCLC	retest		GLCM	inverse variance	1	FBN	64	0.9911	0.9818	0.9957	0.9955	0.9908	0.9978
NSCLC	retest		GLCM	correlation	1	FBN	64	0.9881	0.9757	0.9942	0.994	0.9877	0.9971
NSCLC	retest		GLCM	autocorrelation	1	FBN	64	0.9333	0.8674	0.9671	0.9655	0.929	0.9833
NSCLC	retest		GLCM	cluster tendency	1	FBN	64	0.967	0.9333	0.9839	0.9832	0.9655	0.9919
NSCLC	retest		GLCM	cluster shade	1	FBN	64	0.9608	0.921	0.9808	0.98	0.9589	0.9903
NSCLC	retest		GLCM	cluster prominence	1	FBN	64	0.9015	0.8074	0.9511	0.9482	0.8934	0.9749
NSCLC	retest		GLCM	information correlation 1	1	FBN	64	0.9977	0.9952	0.9989	0.9988	0.9976	0.9994
NSCLC	retest		GLCM	information correlation 2	1	FBN	64	0.9926	0.9849	0.9964	0.9963	0.9924	0.9982
NSCLC	retest		GLCM	joint maximum	2	FBS	6	0.9332	0.8672	0.9671	0.9654	0.9289	0.9833
NSCLC	retest		GLCM	joint average	2	FBS	6	0.9915	0.9825	0.9959	0.9957	0.9912	0.9979
NSCLC	retest		GLCM	joint variance	2	FBS	6	0.9613	0.922	0.9811	0.9803	0.9594	0.9904
NSCLC	retest		GLCM	joint entropy	2	FBS	6	0.9935	0.9867	0.9968	0.9967	0.9933	0.9984
NSCLC	retest		GLCM	difference average	2	FBS	6	0.9677	0.9347	0.9842	0.9836	0.9662	0.9921
NSCLC	retest		GLCM	difference variance	2	FBS	6	0.9506	0.901	0.9758	0.9747	0.9479	0.9877
NSCLC	retest		GLCM	difference entropy	2	FBS	6	0.9894	0.9784	0.9949	0.9947	0.9891	0.9974
NSCLC	retest		GLCM	sum average	2	FBS	6	0.9915	0.9825	0.9959	0.9957	0.9912	0.9979
NSCLC	retest		GLCM	sum variance	2	FBS	6	0.9674	0.9341	0.9841	0.9834	0.9659	0.992
NSCLC	retest		GLCM	sum entropy	2	FBS	6	0.9936	0.9869	0.9969	0.9968	0.9934	0.9984
NSCLC	retest		GLCM	angular second moment	2	FBS	6	0.9773	0.954	0.989	0.9885	0.9764	0.9945
NSCLC	retest		GLCM	contrast	2	FBS	6	0.9508	0.9014	0.9759	0.9748	0.9481	0.9878
NSCLC	retest		GLCM	dissimilarity	2	FBS	6	0.9677	0.9347	0.9842	0.9836	0.9662	0.9921
NSCLC	retest		GLCM	inverse difference	2	FBS	6	0.9916	0.9828	0.9959	0.9958	0.9913	0.998
NSCLC	retest		GLCM	inverse difference normalised	2	FBS	6	0.9928	0.9853	0.9965	0.9964	0.9926	0.9983
NSCLC	retest		GLCM	inverse difference moment	2	FBS	6	0.9914	0.9823	0.9958	0.9957	0.9911	0.9979
NSCLC	retest		GLCM	inverse difference moment normalised	2	FBS	6	0.9777	0.9548	0.9892	0.9887	0.9769	0.9946
NSCLC	retest		GLCM	inverse variance	2	FBS	6	0.9663	0.9319	0.9835	0.9829	0.9647	0.9917
NSCLC	retest		GLCM	correlation	2	FBS	6	0.9863	0.9721	0.9934	0.9931	0.9859	0.9967
NSCLC	retest		GLCM	autocorrelation	2	FBS	6	0.9882	0.9759	0.9943	0.9941	0.9878	0.9971
NSCLC	retest		GLCM	cluster tendency	2	FBS	6	0.9674	0.9341	0.9841	0.9834	0.9659	0.992
NSCLC	retest		GLCM	cluster shade	2	FBS	6	0.9774	0.954	0.989	0.9886	0.9765	0.9945
NSCLC	retest		GLCM	cluster prominence	2	FBS	6	0.954	0.9077	0.9775	0.9765	0.9516	0.9886
NSCLC	retest		GLCM	information correlation 1	2	FBS	6	0.9966	0.993	0.9983	0.9983	0.9965	0.9992
NSCLC	retest		GLCM	information correlation 2	2	FBS	6	0.9902	0.98	0.9952	0.9951	0.9899	0.9976
NSCLC	retest		GLCM	joint maximum	2	FBS	12	0.8824	0.7723	0.9413	0.9375	0.8716	0.9698
NSCLC	retest		GLCM	joint average	2	FBS	12	0.9914	0.9824	0.9958	0.9957	0.9911	0.9979
NSCLC	retest		GLCM	joint variance	2	FBS	12	0.9607	0.9209	0.9808	0.98	0.9588	0.9903
NSCLC	retest		GLCM	joint entropy	2	FBS	12	0.9911	0.9817	0.9957	0.9955	0.9908	0.9978
NSCLC	retest		GLCM	difference average	2	FBS	12	0.969	0.9373	0.9849	0.9843	0.9676	0.9924
NSCLC	retest		GLCM	difference variance	2	FBS	12	0.9509	0.9015	0.9759	0.9748	0.9482	0.9878
NSCLC	retest		GLCM	difference entropy	2	FBS	12	0.9872	0.9739	0.9938	0.9936	0.9868	0.9969
NSCLC	retest		GLCM	sum average	2	FBS	12	0.9914	0.9824	0.9958	0.9957	0.9911	0.9979
NSCLC	retest		GLCM	sum variance	2	FBS	12	0.9672	0.9336	0.984	0.9833	0.9657	0.9919
NSCLC	retest		GLCM	sum entropy	2	FBS	12	0.9928	0.9853	0.9965	0.9964	0.9926	0.9983
NSCLC	retest		GLCM	angular second moment	2	FBS	12	0.9538	0.9073	0.9774	0.9764	0.9514	0.9886
NSCLC	retest		GLCM	contrast	2	FBS	12	0.9498	0.8995	0.9754	0.9743	0.9471	0.9875
NSCLC	retest		GLCM	dissimilarity	2	FBS	12	0.969	0.9373	0.9849	0.9843	0.9676	0.9924
NSCLC	retest		GLCM	inverse difference	2	FBS	12	0.992	0.9836	0.9961	0.996	0.9917	0.998
NSCLC	retest		GLCM	inverse difference normalised	2	FBS	12	0.9929	0.9854	0.9965	0.9964	0.9926	0.9983
NSCLC	retest		GLCM	inverse difference moment	2	FBS	12	0.992	0.9837	0.9961	0.996	0.9918	0.9981
NSCLC	retest		GLCM	inverse difference moment normalised	2	FBS	12	0.9693	0.9379	0.985	0.9844	0.9679	0.9925
NSCLC	retest		GLCM	inverse variance	2	FBS	12	0.8395	0.6957	0.919	0.9128	0.8206	0.9578
NSCLC	retest		GLCM	correlation	2	FBS	12	0.9827	0.9647	0.9916	0.9913	0.982	0.9958
NSCLC	retest		GLCM	autocorrelation	2	FBS	12	0.9882	0.976	0.9943	0.9941	0.9878	0.9971
NSCLC	retest		GLCM	cluster tendency	2	FBS	12	0.9672	0.9336	0.984	0.9833	0.9657	0.9919
NSCLC	retest		GLCM	cluster shade	2	FBS	12	0.9772	0.9537	0.9889	0.9885	0.9763	0.9944
NSCLC	retest		GLCM	cluster prominence	2	FBS	12	0.9545	0.9086	0.9777	0.9767	0.9521	0.9887
NSCLC	retest		GLCM	information correlation 1	2	FBS	12	0.9937	0.987	0.9969	0.9968	0.9935	0.9985
NSCLC	retest		GLCM	information correlation 2	2	FBS	12	0.9881	0.9756	0.9942	0.994	0.9877	0.9971
NSCLC	retest		GLCM	joint maximum	2	FBS	18	0.9541	0.9078	0.9775	0.9765	0.9516	0.9886
NSCLC	retest		GLCM	joint average	2	FBS	18	0.9908	0.9812	0.9955	0.9954	0.9905	0.9978
NSCLC	retest		GLCM	joint variance	2	FBS	18	0.9626	0.9246	0.9817	0.981	0.9608	0.9908
NSCLC	retest		GLCM	joint entropy	2	FBS	18	0.9901	0.9798	0.9952	0.995	0.9898	0.9976
NSCLC	retest		GLCM	difference average	2	FBS	18	0.9722	0.9436	0.9864	0.9859	0.971	0.9932
NSCLC	retest		GLCM	difference variance	2	FBS	18	0.9538	0.9073	0.9774	0.9764	0.9514	0.9886
NSCLC	retest		GLCM	difference entropy	2	FBS	18	0.977	0.9532	0.9888	0.9884	0.9761	0.9944
NSCLC	retest		GLCM	sum average	2	FBS	18	0.9908	0.9812	0.9955	0.9954	0.9905	0.9978
NSCLC	retest		GLCM	sum variance	2	FBS	18	0.9684	0.9361	0.9846	0.984	0.967	0.9922
NSCLC	retest		GLCM	sum entropy	2	FBS	18	0.9902	0.9799	0.9952	0.9951	0.9898	0.9976
NSCLC	retest		GLCM	angular second moment	2	FBS	18	0.9599	0.9193	0.9804	0.9795	0.9579	0.9901
NSCLC	retest		GLCM	contrast	2	FBS	18	0.9541	0.9078	0.9775	0.9765	0.9517	0.9886
NSCLC	retest		GLCM	dissimilarity	2	FBS	18	0.9722	0.9436	0.9864	0.9859	0.971	0.9932
NSCLC	retest		GLCM	inverse difference	2	FBS	18	0.9908	0.9812	0.9956	0.9954	0.9905	0.9978
NSCLC	retest		GLCM	inverse difference normalised	2	FBS	18	0.9915	0.9827	0.9959	0.9958	0.9913	0.9979
NSCLC	retest		GLCM	inverse difference moment	2	FBS	18	0.9914	0.9824	0.9958	0.9957	0.9911	0.9979
NSCLC	retest		GLCM	inverse difference moment normalised	2	FBS	18	0.9752	0.9497	0.9879	0.9875	0.9742	0.9939
NSCLC	retest		GLCM	inverse variance	2	FBS	18	0.7467	0.5405	0.8688	0.855	0.7017	0.9298
NSCLC	retest		GLCM	correlation	2	FBS	18	0.9799	0.959	0.9902	0.9898	0.9791	0.9951
NSCLC	retest		GLCM	autocorrelation	2	FBS	18	0.9879	0.9753	0.9941	0.9939	0.9875	0.9971
NSCLC	retest		GLCM	cluster tendency	2	FBS	18	0.9684	0.9361	0.9846	0.984	0.967	0.9922
NSCLC	retest		GLCM	cluster shade	2	FBS	18	0.9769	0.9531	0.9888	0.9883	0.976	0.9943
NSCLC	retest		GLCM	cluster prominence	2	FBS	18	0.9566	0.9127	0.9787	0.9778	0.9543	0.9893
NSCLC	retest		GLCM	information correlation 1	2	FBS	18	0.9939	0.9875	0.997	0.9969	0.9937	0.9985
NSCLC	retest		GLCM	information correlation 2	2	FBS	18	0.9876	0.9746	0.994	0.9937	0.9871	0.997
NSCLC	retest		GLCM	joint maximum	2	FBS	24	0.8574	0.7273	0.9284	0.9232	0.8421	0.9628
NSCLC	retest		GLCM	joint average	2	FBS	24	0.9907	0.981	0.9955	0.9953	0.9904	0.9977
NSCLC	retest		GLCM	joint variance	2	FBS	24	0.9595	0.9184	0.9802	0.9793	0.9575	0.99
NSCLC	retest		GLCM	joint entropy	2	FBS	24	0.9827	0.9648	0.9916	0.9913	0.9821	0.9958
NSCLC	retest		GLCM	difference average	2	FBS	24	0.9675	0.9344	0.9842	0.9835	0.9661	0.992
NSCLC	retest		GLCM	difference variance	2	FBS	24	0.9458	0.8917	0.9734	0.9722	0.9427	0.9865
NSCLC	retest		GLCM	difference entropy	2	FBS	24	0.9804	0.9601	0.9905	0.9901	0.9796	0.9952
NSCLC	retest		GLCM	sum average	2	FBS	24	0.9907	0.981	0.9955	0.9953	0.9904	0.9977
NSCLC	retest		GLCM	sum variance	2	FBS	24	0.9669	0.9332	0.9839	0.9832	0.9654	0.9919
NSCLC	retest		GLCM	sum entropy	2	FBS	24	0.9825	0.9643	0.9915	0.9912	0.9818	0.9957
NSCLC	retest		GLCM	angular second moment	2	FBS	24	0.9163	0.8352	0.9586	0.9563	0.9102	0.9789
NSCLC	retest		GLCM	contrast	2	FBS	24	0.947	0.894	0.974	0.9728	0.9441	0.9868
NSCLC	retest		GLCM	dissimilarity	2	FBS	24	0.9675	0.9344	0.9842	0.9835	0.9661	0.992
NSCLC	retest		GLCM	inverse difference	2	FBS	24	0.9865	0.9725	0.9935	0.9932	0.986	0.9967
NSCLC	retest		GLCM	inverse difference normalised	2	FBS	24	0.9872	0.9738	0.9938	0.9935	0.9867	0.9969
NSCLC	retest		GLCM	inverse difference moment	2	FBS	24	0.9839	0.9673	0.9922	0.9919	0.9834	0.9961
NSCLC	retest		GLCM	inverse difference moment normalised	2	FBS	24	0.9332	0.8672	0.9671	0.9654	0.9289	0.9833
NSCLC	retest		GLCM	inverse variance	2	FBS	24	0.1467	-0.2097	0.4703	0.2558	-0.5306	0.6398
NSCLC	retest		GLCM	correlation	2	FBS	24	0.94	0.8803	0.9705	0.9691	0.9364	0.985
NSCLC	retest		GLCM	autocorrelation	2	FBS	24	0.9877	0.975	0.994	0.9938	0.9873	0.997
NSCLC	retest		GLCM	cluster tendency	2	FBS	24	0.9669	0.9332	0.9839	0.9832	0.9654	0.9919
NSCLC	retest		GLCM	cluster shade	2	FBS	24	0.9782	0.9557	0.9894	0.989	0.9773	0.9947
NSCLC	retest		GLCM	cluster prominence	2	FBS	24	0.9539	0.9074	0.9774	0.9764	0.9514	0.9886
NSCLC	retest		GLCM	information correlation 1	2	FBS	24	0.9651	0.9295	0.9829	0.9822	0.9634	0.9914
NSCLC	retest		GLCM	information correlation 2	2	FBS	24	0.9804	0.96	0.9904	0.9901	0.9796	0.9952
NSCLC	retest		GLCM	joint maximum	2	FBN	8	0.968	0.9352	0.9844	0.9837	0.9665	0.9921
NSCLC	retest		GLCM	joint average	2	FBN	8	0.8447	0.7048	0.9217	0.9158	0.8269	0.9592
NSCLC	retest		GLCM	joint variance	2	FBN	8	0.9624	0.9241	0.9816	0.9808	0.9605	0.9907
NSCLC	retest		GLCM	joint entropy	2	FBN	8	0.9795	0.9582	0.99	0.9896	0.9787	0.995
NSCLC	retest		GLCM	difference average	2	FBN	8	0.9779	0.955	0.9892	0.9888	0.977	0.9946
NSCLC	retest		GLCM	difference variance	2	FBN	8	0.9531	0.9059	0.977	0.976	0.9506	0.9884
NSCLC	retest		GLCM	difference entropy	2	FBN	8	0.9813	0.9619	0.9909	0.9906	0.9806	0.9954
NSCLC	retest		GLCM	sum average	2	FBN	8	0.8447	0.7048	0.9217	0.9158	0.8269	0.9592
NSCLC	retest		GLCM	sum variance	2	FBN	8	0.9615	0.9224	0.9812	0.9804	0.9596	0.9905
NSCLC	retest		GLCM	sum entropy	2	FBN	8	0.9766	0.9525	0.9886	0.9882	0.9757	0.9943
NSCLC	retest		GLCM	angular second moment	2	FBN	8	0.9473	0.8946	0.9741	0.9729	0.9443	0.9869
NSCLC	retest		GLCM	contrast	2	FBN	8	0.9509	0.9016	0.9759	0.9748	0.9482	0.9878
NSCLC	retest		GLCM	dissimilarity	2	FBN	8	0.9779	0.955	0.9892	0.9888	0.977	0.9946
NSCLC	retest		GLCM	inverse difference	2	FBN	8	0.9865	0.9724	0.9934	0.9932	0.986	0.9967
NSCLC	retest		GLCM	inverse difference normalised	2	FBN	8	0.984	0.9674	0.9922	0.9919	0.9834	0.9961
NSCLC	retest		GLCM	inverse difference moment	2	FBN	8	0.9891	0.9777	0.9947	0.9945	0.9887	0.9974
NSCLC	retest		GLCM	inverse difference moment normalised	2	FBN	8	0.9615	0.9225	0.9812	0.9804	0.9597	0.9905
NSCLC	retest		GLCM	inverse variance	2	FBN	8	0.8791	0.7662	0.9396	0.9356	0.8676	0.9688
NSCLC	retest		GLCM	correlation	2	FBN	8	0.9655	0.9303	0.9831	0.9824	0.9639	0.9915
NSCLC	retest		GLCM	autocorrelation	2	FBN	8	0.8825	0.7725	0.9414	0.9376	0.8717	0.9698
NSCLC	retest		GLCM	cluster tendency	2	FBN	8	0.9615	0.9224	0.9812	0.9804	0.9596	0.9905
NSCLC	retest		GLCM	cluster shade	2	FBN	8	0.9598	0.9191	0.9804	0.9795	0.9579	0.9901
NSCLC	retest		GLCM	cluster prominence	2	FBN	8	0.9484	0.8966	0.9747	0.9735	0.9455	0.9872
NSCLC	retest		GLCM	information correlation 1	2	FBN	8	0.9402	0.8807	0.9706	0.9692	0.9366	0.9851
NSCLC	retest		GLCM	information correlation 2	2	FBN	8	0.9464	0.8929	0.9737	0.9725	0.9434	0.9867
NSCLC	retest		GLCM	joint maximum	2	FBN	16	0.9677	0.9347	0.9842	0.9836	0.9663	0.9921
NSCLC	retest		GLCM	joint average	2	FBN	16	0.8385	0.6939	0.9184	0.9121	0.8193	0.9575
NSCLC	retest		GLCM	joint variance	2	FBN	16	0.9711	0.9415	0.9859	0.9854	0.9699	0.9929
NSCLC	retest		GLCM	joint entropy	2	FBN	16	0.9915	0.9826	0.9959	0.9957	0.9912	0.9979
NSCLC	retest		GLCM	difference average	2	FBN	16	0.9828	0.9649	0.9916	0.9913	0.9821	0.9958
NSCLC	retest		GLCM	difference variance	2	FBN	16	0.959	0.9174	0.9799	0.9791	0.9569	0.9899
NSCLC	retest		GLCM	difference entropy	2	FBN	16	0.9864	0.9723	0.9934	0.9932	0.9859	0.9967
NSCLC	retest		GLCM	sum average	2	FBN	16	0.8385	0.6939	0.9184	0.9121	0.8193	0.9575
NSCLC	retest		GLCM	sum variance	2	FBN	16	0.9674	0.9341	0.9841	0.9834	0.9659	0.992
NSCLC	retest		GLCM	sum entropy	2	FBN	16	0.9927	0.985	0.9964	0.9963	0.9924	0.9982
NSCLC	retest		GLCM	angular second moment	2	FBN	16	0.9728	0.9449	0.9868	0.9862	0.9717	0.9933
NSCLC	retest		GLCM	contrast	2	FBN	16	0.9617	0.9228	0.9813	0.9805	0.9598	0.9905
NSCLC	retest		GLCM	dissimilarity	2	FBN	16	0.9828	0.9649	0.9916	0.9913	0.9821	0.9958
NSCLC	retest		GLCM	inverse difference	2	FBN	16	0.9936	0.987	0.9969	0.9968	0.9934	0.9985
NSCLC	retest		GLCM	inverse difference normalised	2	FBN	16	0.9884	0.9762	0.9944	0.9942	0.988	0.9972
NSCLC	retest		GLCM	inverse difference moment	2	FBN	16	0.9936	0.9869	0.9969	0.9968	0.9934	0.9984
NSCLC	retest		GLCM	inverse difference moment normalised	2	FBN	16	0.9665	0.9323	0.9836	0.983	0.965	0.9918
NSCLC	retest		GLCM	inverse variance	2	FBN	16	0.9351	0.8709	0.968	0.9665	0.931	0.9838
NSCLC	retest		GLCM	correlation	2	FBN	16	0.9829	0.9652	0.9917	0.9914	0.9823	0.9958
NSCLC	retest		GLCM	autocorrelation	2	FBN	16	0.8779	0.764	0.9389	0.935	0.8662	0.9685
NSCLC	retest		GLCM	cluster tendency	2	FBN	16	0.9674	0.9341	0.9841	0.9834	0.9659	0.992
NSCLC	retest		GLCM	cluster shade	2	FBN	16	0.9605	0.9203	0.9807	0.9798	0.9585	0.9902
NSCLC	retest		GLCM	cluster prominence	2	FBN	16	0.9528	0.9053	0.9769	0.9758	0.9503	0.9883
NSCLC	retest		GLCM	information correlation 1	2	FBN	16	0.9975	0.9949	0.9988	0.9988	0.9974	0.9994
NSCLC	retest		GLCM	information correlation 2	2	FBN	16	0.9818	0.9629	0.9911	0.9908	0.9811	0.9955
NSCLC	retest		GLCM	joint maximum	2	FBN	32	0.9344	0.8695	0.9677	0.9661	0.9302	0.9836
NSCLC	retest		GLCM	joint average	2	FBN	32	0.8401	0.6967	0.9192	0.9131	0.8212	0.9579
NSCLC	retest		GLCM	joint variance	2	FBN	32	0.9737	0.9467	0.9872	0.9867	0.9726	0.9936
NSCLC	retest		GLCM	joint entropy	2	FBN	32	0.9907	0.981	0.9955	0.9953	0.9904	0.9977
NSCLC	retest		GLCM	difference average	2	FBN	32	0.9863	0.9721	0.9934	0.9931	0.9858	0.9967
NSCLC	retest		GLCM	difference variance	2	FBN	32	0.9614	0.9222	0.9811	0.9803	0.9595	0.9905
NSCLC	retest		GLCM	difference entropy	2	FBN	32	0.9857	0.9708	0.9931	0.9928	0.9852	0.9965
NSCLC	retest		GLCM	sum average	2	FBN	32	0.8401	0.6967	0.9192	0.9131	0.8212	0.9579
NSCLC	retest		GLCM	sum variance	2	FBN	32	0.9687	0.9367	0.9847	0.9841	0.9673	0.9923
NSCLC	retest		GLCM	sum entropy	2	FBN	32	0.9912	0.9819	0.9957	0.9956	0.9909	0.9979
NSCLC	retest		GLCM	angular second moment	2	FBN	32	0.957	0.9135	0.9789	0.978	0.9548	0.9894
NSCLC	retest		GLCM	contrast	2	FBN	32	0.9705	0.9403	0.9856	0.985	0.9692	0.9928
NSCLC	retest		GLCM	dissimilarity	2	FBN	32	0.9863	0.9721	0.9934	0.9931	0.9858	0.9967
NSCLC	retest		GLCM	inverse difference	2	FBN	32	0.9921	0.9837	0.9961	0.996	0.9918	0.9981
NSCLC	retest		GLCM	inverse difference normalised	2	FBN	32	0.9906	0.9807	0.9954	0.9953	0.9903	0.9977
NSCLC	retest		GLCM	inverse difference moment	2	FBN	32	0.9918	0.9832	0.996	0.9959	0.9915	0.998
NSCLC	retest		GLCM	inverse difference moment normalised	2	FBN	32	0.9717	0.9426	0.9862	0.9856	0.9704	0.993
NSCLC	retest		GLCM	inverse variance	2	FBN	32	0.9773	0.954	0.989	0.9885	0.9764	0.9945
NSCLC	retest		GLCM	correlation	2	FBN	32	0.985	0.9694	0.9927	0.9924	0.9845	0.9963
NSCLC	retest		GLCM	autocorrelation	2	FBN	32	0.8821	0.7717	0.9411	0.9373	0.8711	0.9697
NSCLC	retest		GLCM	cluster tendency	2	FBN	32	0.9687	0.9367	0.9847	0.9841	0.9673	0.9923
NSCLC	retest		GLCM	cluster shade	2	FBN	32	0.958	0.9155	0.9795	0.9786	0.9559	0.9896
NSCLC	retest		GLCM	cluster prominence	2	FBN	32	0.9553	0.9102	0.9781	0.9771	0.953	0.9889
NSCLC	retest		GLCM	information correlation 1	2	FBN	32	0.9968	0.9934	0.9984	0.9984	0.9967	0.9992
NSCLC	retest		GLCM	information correlation 2	2	FBN	32	0.992	0.9837	0.9961	0.996	0.9918	0.9981
NSCLC	retest		GLCM	joint maximum	2	FBN	64	0.9441	0.8883	0.9725	0.9712	0.9408	0.9861
NSCLC	retest		GLCM	joint average	2	FBN	64	0.8437	0.703	0.9211	0.9152	0.8256	0.959
NSCLC	retest		GLCM	joint variance	2	FBN	64	0.9758	0.9509	0.9882	0.9878	0.9748	0.9941
NSCLC	retest		GLCM	joint entropy	2	FBN	64	0.9939	0.9876	0.9971	0.997	0.9937	0.9985
NSCLC	retest		GLCM	difference average	2	FBN	64	0.9875	0.9744	0.9939	0.9937	0.987	0.9969
NSCLC	retest		GLCM	difference variance	2	FBN	64	0.9621	0.9235	0.9814	0.9807	0.9602	0.9906
NSCLC	retest		GLCM	difference entropy	2	FBN	64	0.9913	0.9822	0.9958	0.9956	0.991	0.9979
NSCLC	retest		GLCM	sum average	2	FBN	64	0.8437	0.703	0.9211	0.9152	0.8256	0.959
NSCLC	retest		GLCM	sum variance	2	FBN	64	0.9689	0.9371	0.9848	0.9842	0.9675	0.9924
NSCLC	retest		GLCM	sum entropy	2	FBN	64	0.9942	0.9881	0.9972	0.9971	0.994	0.9986
NSCLC	retest		GLCM	angular second moment	2	FBN	64	0.9797	0.9588	0.9901	0.9898	0.9789	0.995
NSCLC	retest		GLCM	contrast	2	FBN	64	0.9745	0.9483	0.9876	0.9871	0.9735	0.9938
NSCLC	retest		GLCM	dissimilarity	2	FBN	64	0.9875	0.9744	0.9939	0.9937	0.987	0.9969
NSCLC	retest		GLCM	inverse difference	2	FBN	64	0.9935	0.9867	0.9969	0.9968	0.9933	0.9984
NSCLC	retest		GLCM	inverse difference normalised	2	FBN	64	0.9913	0.9821	0.9958	0.9956	0.991	0.9979
NSCLC	retest		GLCM	inverse difference moment	2	FBN	64	0.9932	0.9861	0.9967	0.9966	0.993	0.9984
NSCLC	retest		GLCM	inverse difference moment normalised	2	FBN	64	0.9744	0.948	0.9875	0.987	0.9733	0.9937
NSCLC	retest		GLCM	inverse variance	2	FBN	64	0.9917	0.9829	0.996	0.9958	0.9914	0.998
NSCLC	retest		GLCM	correlation	2	FBN	64	0.9854	0.9701	0.9929	0.9926	0.9848	0.9964
NSCLC	retest		GLCM	autocorrelation	2	FBN	64	0.8848	0.7767	0.9425	0.9389	0.8743	0.9704
NSCLC	retest		GLCM	cluster tendency	2	FBN	64	0.9689	0.9371	0.9848	0.9842	0.9675	0.9924
NSCLC	retest		GLCM	cluster shade	2	FBN	64	0.9585	0.9165	0.9797	0.9788	0.9564	0.9897
NSCLC	retest		GLCM	cluster prominence	2	FBN	64	0.9541	0.9078	0.9775	0.9765	0.9517	0.9886
NSCLC	retest		GLCM	information correlation 1	2	FBN	64	0.9977	0.9953	0.9989	0.9989	0.9977	0.9994
NSCLC	retest		GLCM	information correlation 2	2	FBN	64	0.9933	0.9863	0.9968	0.9966	0.9931	0.9984
NSCLC	retest		GLCM	joint maximum	3	FBS	6	0.9501	0.8999	0.9755	0.9744	0.9473	0.9876
NSCLC	retest		GLCM	joint average	3	FBS	6	0.9902	0.98	0.9953	0.9951	0.9899	0.9976
NSCLC	retest		GLCM	joint variance	3	FBS	6	0.9228	0.8475	0.9619	0.9599	0.9175	0.9806
NSCLC	retest		GLCM	joint entropy	3	FBS	6	0.9943	0.9883	0.9972	0.9971	0.9941	0.9986
NSCLC	retest		GLCM	difference average	3	FBS	6	0.9332	0.8672	0.9671	0.9654	0.9289	0.9833
NSCLC	retest		GLCM	difference variance	3	FBS	6	0.9588	0.917	0.9798	0.9789	0.9567	0.9898
NSCLC	retest		GLCM	difference entropy	3	FBS	6	0.988	0.9755	0.9942	0.994	0.9876	0.9971
NSCLC	retest		GLCM	sum average	3	FBS	6	0.9902	0.98	0.9953	0.9951	0.9899	0.9976
NSCLC	retest		GLCM	sum variance	3	FBS	6	0.9401	0.8807	0.9706	0.9691	0.9365	0.9851
NSCLC	retest		GLCM	sum entropy	3	FBS	6	0.9919	0.9835	0.9961	0.996	0.9917	0.998
NSCLC	retest		GLCM	angular second moment	3	FBS	6	0.9513	0.9023	0.9761	0.975	0.9487	0.9879
NSCLC	retest		GLCM	contrast	3	FBS	6	0.9165	0.8355	0.9587	0.9564	0.9104	0.9789
NSCLC	retest		GLCM	dissimilarity	3	FBS	6	0.9332	0.8672	0.9671	0.9654	0.9289	0.9833
NSCLC	retest		GLCM	inverse difference	3	FBS	6	0.9899	0.9793	0.9951	0.9949	0.9895	0.9975
NSCLC	retest		GLCM	inverse difference normalised	3	FBS	6	0.9218	0.8456	0.9614	0.9593	0.9163	0.9803
NSCLC	retest		GLCM	inverse difference moment	3	FBS	6	0.9918	0.9832	0.996	0.9959	0.9915	0.998
NSCLC	retest		GLCM	inverse difference moment normalised	3	FBS	6	0.7249	0.506	0.8567	0.8405	0.672	0.9228
NSCLC	retest		GLCM	inverse variance	3	FBS	6	0.9843	0.968	0.9924	0.9921	0.9838	0.9962
NSCLC	retest		GLCM	correlation	3	FBS	6	0.9618	0.923	0.9813	0.9805	0.96	0.9906
NSCLC	retest		GLCM	autocorrelation	3	FBS	6	0.9917	0.9829	0.996	0.9958	0.9914	0.998
NSCLC	retest		GLCM	cluster tendency	3	FBS	6	0.9401	0.8807	0.9706	0.9691	0.9365	0.9851
NSCLC	retest		GLCM	cluster shade	3	FBS	6	0.9798	0.9589	0.9902	0.9898	0.979	0.9951
NSCLC	retest		GLCM	cluster prominence	3	FBS	6	0.9659	0.9312	0.9834	0.9827	0.9644	0.9916
NSCLC	retest		GLCM	information correlation 1	3	FBS	6	0.9945	0.9888	0.9973	0.9973	0.9944	0.9987
NSCLC	retest		GLCM	information correlation 2	3	FBS	6	0.9871	0.9736	0.9937	0.9935	0.9866	0.9968
NSCLC	retest		GLCM	joint maximum	3	FBS	12	0.908	0.8195	0.9544	0.9518	0.9008	0.9767
NSCLC	retest		GLCM	joint average	3	FBS	12	0.9908	0.9812	0.9955	0.9954	0.9905	0.9978
NSCLC	retest		GLCM	joint variance	3	FBS	12	0.9236	0.8489	0.9623	0.9603	0.9183	0.9808
NSCLC	retest		GLCM	joint entropy	3	FBS	12	0.9891	0.9777	0.9947	0.9945	0.9887	0.9973
NSCLC	retest		GLCM	difference average	3	FBS	12	0.931	0.8632	0.966	0.9643	0.9266	0.9827
NSCLC	retest		GLCM	difference variance	3	FBS	12	0.9576	0.9147	0.9793	0.9783	0.9555	0.9895
NSCLC	retest		GLCM	difference entropy	3	FBS	12	0.9741	0.9474	0.9874	0.9869	0.973	0.9936
NSCLC	retest		GLCM	sum average	3	FBS	12	0.9908	0.9812	0.9955	0.9954	0.9905	0.9978
NSCLC	retest		GLCM	sum variance	3	FBS	12	0.9403	0.8809	0.9706	0.9692	0.9367	0.9851
NSCLC	retest		GLCM	sum entropy	3	FBS	12	0.9865	0.9725	0.9935	0.9932	0.9861	0.9967
NSCLC	retest		GLCM	angular second moment	3	FBS	12	0.947	0.894	0.974	0.9728	0.9441	0.9868
NSCLC	retest		GLCM	contrast	3	FBS	12	0.9148	0.8323	0.9578	0.9555	0.9085	0.9785
NSCLC	retest		GLCM	dissimilarity	3	FBS	12	0.931	0.8632	0.966	0.9643	0.9266	0.9827
NSCLC	retest		GLCM	inverse difference	3	FBS	12	0.9853	0.9701	0.9929	0.9926	0.9848	0.9964
NSCLC	retest		GLCM	inverse difference normalised	3	FBS	12	0.9169	0.8362	0.9589	0.9566	0.9108	0.979
NSCLC	retest		GLCM	inverse difference moment	3	FBS	12	0.9902	0.98	0.9952	0.9951	0.9899	0.9976
NSCLC	retest		GLCM	inverse difference moment normalised	3	FBS	12	0.7112	0.4847	0.849	0.8312	0.6529	0.9183
NSCLC	retest		GLCM	inverse variance	3	FBS	12	0.6463	0.3871	0.8116	0.7852	0.5581	0.896
NSCLC	retest		GLCM	correlation	3	FBS	12	0.9625	0.9245	0.9817	0.9809	0.9607	0.9908
NSCLC	retest		GLCM	autocorrelation	3	FBS	12	0.9916	0.9828	0.9959	0.9958	0.9913	0.998
NSCLC	retest		GLCM	cluster tendency	3	FBS	12	0.9403	0.8809	0.9706	0.9692	0.9367	0.9851
NSCLC	retest		GLCM	cluster shade	3	FBS	12	0.979	0.9574	0.9898	0.9894	0.9782	0.9949
NSCLC	retest		GLCM	cluster prominence	3	FBS	12	0.9655	0.9303	0.9831	0.9824	0.9639	0.9915
NSCLC	retest		GLCM	information correlation 1	3	FBS	12	0.9906	0.9807	0.9954	0.9953	0.9902	0.9977
NSCLC	retest		GLCM	information correlation 2	3	FBS	12	0.9939	0.9876	0.9971	0.997	0.9937	0.9985
NSCLC	retest		GLCM	joint maximum	3	FBS	18	0.9458	0.8917	0.9734	0.9722	0.9427	0.9865
NSCLC	retest		GLCM	joint average	3	FBS	18	0.9893	0.9782	0.9948	0.9946	0.989	0.9974
NSCLC	retest		GLCM	joint variance	3	FBS	18	0.9216	0.8451	0.9613	0.9592	0.9161	0.9802
NSCLC	retest		GLCM	joint entropy	3	FBS	18	0.9912	0.9819	0.9957	0.9956	0.9909	0.9979
NSCLC	retest		GLCM	difference average	3	FBS	18	0.935	0.8708	0.968	0.9664	0.931	0.9837
NSCLC	retest		GLCM	difference variance	3	FBS	18	0.9549	0.9093	0.9779	0.9769	0.9525	0.9888
NSCLC	retest		GLCM	difference entropy	3	FBS	18	0.9744	0.9481	0.9875	0.987	0.9733	0.9937
NSCLC	retest		GLCM	sum average	3	FBS	18	0.9893	0.9782	0.9948	0.9946	0.989	0.9974
NSCLC	retest		GLCM	sum variance	3	FBS	18	0.9405	0.8814	0.9708	0.9693	0.9369	0.9852
NSCLC	retest		GLCM	sum entropy	3	FBS	18	0.985	0.9695	0.9927	0.9925	0.9845	0.9964
NSCLC	retest		GLCM	angular second moment	3	FBS	18	0.9495	0.8989	0.9752	0.9741	0.9468	0.9875
NSCLC	retest		GLCM	contrast	3	FBS	18	0.9145	0.8318	0.9577	0.9553	0.9082	0.9784
NSCLC	retest		GLCM	dissimilarity	3	FBS	18	0.935	0.8708	0.968	0.9664	0.931	0.9837
NSCLC	retest		GLCM	inverse difference	3	FBS	18	0.9875	0.9744	0.9939	0.9937	0.9871	0.997
NSCLC	retest		GLCM	inverse difference normalised	3	FBS	18	0.934	0.8688	0.9675	0.9659	0.9298	0.9835
NSCLC	retest		GLCM	inverse difference moment	3	FBS	18	0.9929	0.9854	0.9965	0.9964	0.9927	0.9983
NSCLC	retest		GLCM	inverse difference moment normalised	3	FBS	18	0.7733	0.5837	0.8835	0.8722	0.7371	0.9381
NSCLC	retest		GLCM	inverse variance	3	FBS	18	0.8183	0.659	0.9077	0.9001	0.7944	0.9516
NSCLC	retest		GLCM	correlation	3	FBS	18	0.964	0.9273	0.9824	0.9817	0.9623	0.9911
NSCLC	retest		GLCM	autocorrelation	3	FBS	18	0.9916	0.9828	0.9959	0.9958	0.9913	0.998
NSCLC	retest		GLCM	cluster tendency	3	FBS	18	0.9405	0.8814	0.9708	0.9693	0.9369	0.9852
NSCLC	retest		GLCM	cluster shade	3	FBS	18	0.9809	0.9611	0.9907	0.9903	0.9801	0.9953
NSCLC	retest		GLCM	cluster prominence	3	FBS	18	0.9658	0.931	0.9833	0.9826	0.9643	0.9916
NSCLC	retest		GLCM	information correlation 1	3	FBS	18	0.9952	0.9901	0.9977	0.9976	0.995	0.9988
NSCLC	retest		GLCM	information correlation 2	3	FBS	18	0.9934	0.9865	0.9968	0.9967	0.9932	0.9984
NSCLC	retest		GLCM	joint maximum	3	FBS	24	0.9194	0.8409	0.9601	0.958	0.9136	0.9797
NSCLC	retest		GLCM	joint average	3	FBS	24	0.9911	0.9818	0.9957	0.9955	0.9908	0.9978
NSCLC	retest		GLCM	joint variance	3	FBS	24	0.9216	0.8451	0.9612	0.9592	0.9161	0.9802
NSCLC	retest		GLCM	joint entropy	3	FBS	24	0.9852	0.9697	0.9928	0.9925	0.9846	0.9964
NSCLC	retest		GLCM	difference average	3	FBS	24	0.9387	0.8778	0.9698	0.9684	0.9349	0.9847
NSCLC	retest		GLCM	difference variance	3	FBS	24	0.9518	0.9034	0.9764	0.9753	0.9492	0.9881
NSCLC	retest		GLCM	difference entropy	3	FBS	24	0.97	0.9392	0.9853	0.9847	0.9686	0.9926
NSCLC	retest		GLCM	sum average	3	FBS	24	0.9911	0.9818	0.9957	0.9955	0.9908	0.9978
NSCLC	retest		GLCM	sum variance	3	FBS	24	0.9386	0.8776	0.9698	0.9683	0.9348	0.9847
NSCLC	retest		GLCM	sum entropy	3	FBS	24	0.9799	0.9592	0.9902	0.9899	0.9792	0.9951
NSCLC	retest		GLCM	angular second moment	3	FBS	24	0.9434	0.887	0.9722	0.9709	0.9401	0.9859
NSCLC	retest		GLCM	contrast	3	FBS	24	0.9268	0.8551	0.9639	0.962	0.9219	0.9816
NSCLC	retest		GLCM	dissimilarity	3	FBS	24	0.9387	0.8778	0.9698	0.9684	0.9349	0.9847
NSCLC	retest		GLCM	inverse difference	3	FBS	24	0.9728	0.9449	0.9868	0.9862	0.9717	0.9933
NSCLC	retest		GLCM	inverse difference normalised	3	FBS	24	0.9244	0.8505	0.9627	0.9607	0.9192	0.981
NSCLC	retest		GLCM	inverse difference moment	3	FBS	24	0.9779	0.955	0.9892	0.9888	0.977	0.9946
NSCLC	retest		GLCM	inverse difference moment normalised	3	FBS	24	0.7875	0.607	0.8911	0.8811	0.7554	0.9424
NSCLC	retest		GLCM	inverse variance	3	FBS	24	0.7968	0.6226	0.8962	0.8869	0.7674	0.9453
NSCLC	retest		GLCM	correlation	3	FBS	24	0.9608	0.921	0.9808	0.98	0.9589	0.9903
NSCLC	retest		GLCM	autocorrelation	3	FBS	24	0.9912	0.982	0.9957	0.9956	0.9909	0.9979
NSCLC	retest		GLCM	cluster tendency	3	FBS	24	0.9386	0.8776	0.9698	0.9683	0.9348	0.9847
NSCLC	retest		GLCM	cluster shade	3	FBS	24	0.9794	0.958	0.99	0.9896	0.9785	0.995
NSCLC	retest		GLCM	cluster prominence	3	FBS	24	0.9663	0.9319	0.9835	0.9829	0.9648	0.9917
NSCLC	retest		GLCM	information correlation 1	3	FBS	24	0.9872	0.9739	0.9938	0.9936	0.9868	0.9969
NSCLC	retest		GLCM	information correlation 2	3	FBS	24	0.9904	0.9803	0.9953	0.9952	0.9901	0.9977
NSCLC	retest		GLCM	joint maximum	3	FBN	8	0.9383	0.8771	0.9697	0.9682	0.9345	0.9846
NSCLC	retest		GLCM	joint average	3	FBN	8	0.8418	0.6997	0.9202	0.9141	0.8233	0.9584
NSCLC	retest		GLCM	joint variance	3	FBN	8	0.6969	0.4626	0.8408	0.8214	0.6325	0.9135
NSCLC	retest		GLCM	joint entropy	3	FBN	8	0.9726	0.9445	0.9867	0.9861	0.9714	0.9933
NSCLC	retest		GLCM	difference average	3	FBN	8	0.87	0.7498	0.9349	0.9305	0.857	0.9663
NSCLC	retest		GLCM	difference variance	3	FBN	8	0.7874	0.6069	0.8911	0.8811	0.7554	0.9424
NSCLC	retest		GLCM	difference entropy	3	FBN	8	0.9681	0.9355	0.9844	0.9838	0.9667	0.9922
NSCLC	retest		GLCM	sum average	3	FBN	8	0.8418	0.6997	0.9202	0.9141	0.8233	0.9584
NSCLC	retest		GLCM	sum variance	3	FBN	8	0.8983	0.8016	0.9495	0.9464	0.8899	0.9741
NSCLC	retest		GLCM	sum entropy	3	FBN	8	0.9715	0.9422	0.9861	0.9855	0.9702	0.993
NSCLC	retest		GLCM	angular second moment	3	FBN	8	0.9045	0.8131	0.9526	0.9499	0.8969	0.9757
NSCLC	retest		GLCM	contrast	3	FBN	8	0.6206	0.35	0.7964	0.7659	0.5185	0.8867
NSCLC	retest		GLCM	dissimilarity	3	FBN	8	0.87	0.7498	0.9349	0.9305	0.857	0.9663
NSCLC	retest		GLCM	inverse difference	3	FBN	8	0.9844	0.9682	0.9924	0.9921	0.9838	0.9962
NSCLC	retest		GLCM	inverse difference normalised	3	FBN	8	0.9539	0.9074	0.9774	0.9764	0.9514	0.9886
NSCLC	retest		GLCM	inverse difference moment	3	FBN	8	0.9799	0.9591	0.9902	0.9898	0.9791	0.9951
NSCLC	retest		GLCM	inverse difference moment normalised	3	FBN	8	0.7369	0.525	0.8634	0.8485	0.6885	0.9267
NSCLC	retest		GLCM	inverse variance	3	FBN	8	0.8675	0.7453	0.9336	0.929	0.8541	0.9657
NSCLC	retest		GLCM	correlation	3	FBN	8	0.9202	0.8425	0.9606	0.9584	0.9145	0.9799
NSCLC	retest		GLCM	autocorrelation	3	FBN	8	0.9237	0.8491	0.9623	0.9603	0.9184	0.9808
NSCLC	retest		GLCM	cluster tendency	3	FBN	8	0.8983	0.8016	0.9495	0.9464	0.8899	0.9741
NSCLC	retest		GLCM	cluster shade	3	FBN	8	0.9526	0.9049	0.9768	0.9757	0.9501	0.9882
NSCLC	retest		GLCM	cluster prominence	3	FBN	8	0.8852	0.7773	0.9427	0.9391	0.8747	0.9705
NSCLC	retest		GLCM	information correlation 1	3	FBN	8	0.8331	0.6846	0.9156	0.909	0.8128	0.9559
NSCLC	retest		GLCM	information correlation 2	3	FBN	8	0.883	0.7734	0.9416	0.9379	0.8722	0.9699
NSCLC	retest		GLCM	joint maximum	3	FBN	16	0.9101	0.8235	0.9555	0.9529	0.9032	0.9772
NSCLC	retest		GLCM	joint average	3	FBN	16	0.8613	0.7342	0.9304	0.9255	0.8467	0.9639
NSCLC	retest		GLCM	joint variance	3	FBN	16	0.7036	0.473	0.8447	0.826	0.6422	0.9158
NSCLC	retest		GLCM	joint entropy	3	FBN	16	0.9811	0.9614	0.9908	0.9904	0.9803	0.9954
NSCLC	retest		GLCM	difference average	3	FBN	16	0.8609	0.7334	0.9301	0.9252	0.8462	0.9638
NSCLC	retest		GLCM	difference variance	3	FBN	16	0.7922	0.6149	0.8937	0.8841	0.7615	0.9439
NSCLC	retest		GLCM	difference entropy	3	FBN	16	0.9633	0.926	0.9821	0.9813	0.9616	0.991
NSCLC	retest		GLCM	sum average	3	FBN	16	0.8613	0.7342	0.9304	0.9255	0.8467	0.9639
NSCLC	retest		GLCM	sum variance	3	FBN	16	0.9084	0.8203	0.9546	0.952	0.9013	0.9768
NSCLC	retest		GLCM	sum entropy	3	FBN	16	0.9753	0.9498	0.988	0.9875	0.9743	0.9939
NSCLC	retest		GLCM	angular second moment	3	FBN	16	0.9168	0.8361	0.9589	0.9566	0.9107	0.979
NSCLC	retest		GLCM	contrast	3	FBN	16	0.6328	0.3675	0.8037	0.7751	0.5375	0.8911
NSCLC	retest		GLCM	dissimilarity	3	FBN	16	0.8609	0.7334	0.9301	0.9252	0.8462	0.9638
NSCLC	retest		GLCM	inverse difference	3	FBN	16	0.9888	0.9771	0.9946	0.9944	0.9884	0.9973
NSCLC	retest		GLCM	inverse difference normalised	3	FBN	16	0.9439	0.8879	0.9724	0.9711	0.9406	0.986
NSCLC	retest		GLCM	inverse difference moment	3	FBN	16	0.9873	0.974	0.9938	0.9936	0.9868	0.9969
NSCLC	retest		GLCM	inverse difference moment normalised	3	FBN	16	0.7519	0.5488	0.8717	0.8584	0.7087	0.9314
NSCLC	retest		GLCM	inverse variance	3	FBN	16	0.4762	0.1561	0.7068	0.6451	0.2701	0.8282
NSCLC	retest		GLCM	correlation	3	FBN	16	0.9621	0.9237	0.9815	0.9807	0.9603	0.9907
NSCLC	retest		GLCM	autocorrelation	3	FBN	16	0.939	0.8785	0.97	0.9686	0.9353	0.9848
NSCLC	retest		GLCM	cluster tendency	3	FBN	16	0.9084	0.8203	0.9546	0.952	0.9013	0.9768
NSCLC	retest		GLCM	cluster shade	3	FBN	16	0.956	0.9115	0.9784	0.9775	0.9537	0.9891
NSCLC	retest		GLCM	cluster prominence	3	FBN	16	0.909	0.8213	0.9549	0.9523	0.9019	0.9769
NSCLC	retest		GLCM	information correlation 1	3	FBN	16	0.996	0.9918	0.9981	0.998	0.9959	0.999
NSCLC	retest		GLCM	information correlation 2	3	FBN	16	0.9897	0.9789	0.995	0.9948	0.9893	0.9975
NSCLC	retest		GLCM	joint maximum	3	FBN	32	0.9422	0.8846	0.9716	0.9702	0.9387	0.9856
NSCLC	retest		GLCM	joint average	3	FBN	32	0.8631	0.7374	0.9313	0.9265	0.8489	0.9644
NSCLC	retest		GLCM	joint variance	3	FBN	32	0.7186	0.4961	0.8531	0.8362	0.6632	0.9207
NSCLC	retest		GLCM	joint entropy	3	FBN	32	0.9906	0.9808	0.9954	0.9953	0.9903	0.9977
NSCLC	retest		GLCM	difference average	3	FBN	32	0.8542	0.7216	0.9267	0.9214	0.8383	0.9619
NSCLC	retest		GLCM	difference variance	3	FBN	32	0.7839	0.601	0.8892	0.8788	0.7508	0.9413
NSCLC	retest		GLCM	difference entropy	3	FBN	32	0.9824	0.9642	0.9915	0.9911	0.9818	0.9957
NSCLC	retest		GLCM	sum average	3	FBN	32	0.8631	0.7374	0.9313	0.9265	0.8489	0.9644
NSCLC	retest		GLCM	sum variance	3	FBN	32	0.9123	0.8276	0.9565	0.9541	0.9056	0.9778
NSCLC	retest		GLCM	sum entropy	3	FBN	32	0.9889	0.9772	0.9946	0.9944	0.9885	0.9973
NSCLC	retest		GLCM	angular second moment	3	FBN	32	0.949	0.8979	0.975	0.9738	0.9462	0.9873
NSCLC	retest		GLCM	contrast	3	FBN	32	0.6387	0.376	0.8071	0.7795	0.5465	0.8933
NSCLC	retest		GLCM	dissimilarity	3	FBN	32	0.8542	0.7216	0.9267	0.9214	0.8383	0.9619
NSCLC	retest		GLCM	inverse difference	3	FBN	32	0.9933	0.9863	0.9968	0.9966	0.9931	0.9984
NSCLC	retest		GLCM	inverse difference normalised	3	FBN	32	0.9367	0.874	0.9688	0.9673	0.9328	0.9842
NSCLC	retest		GLCM	inverse difference moment	3	FBN	32	0.9936	0.9868	0.9969	0.9968	0.9934	0.9984
NSCLC	retest		GLCM	inverse difference moment normalised	3	FBN	32	0.7559	0.5553	0.8739	0.861	0.7141	0.9327
NSCLC	retest		GLCM	inverse variance	3	FBN	32	0.9668	0.9329	0.9838	0.9831	0.9653	0.9918
NSCLC	retest		GLCM	correlation	3	FBN	32	0.9619	0.9232	0.9814	0.9806	0.9601	0.9906
NSCLC	retest		GLCM	autocorrelation	3	FBN	32	0.9429	0.886	0.972	0.9706	0.9396	0.9858
NSCLC	retest		GLCM	cluster tendency	3	FBN	32	0.9123	0.8276	0.9565	0.9541	0.9056	0.9778
NSCLC	retest		GLCM	cluster shade	3	FBN	32	0.9545	0.9085	0.9777	0.9767	0.9521	0.9887
NSCLC	retest		GLCM	cluster prominence	3	FBN	32	0.9128	0.8286	0.9568	0.9544	0.9062	0.9779
NSCLC	retest		GLCM	information correlation 1	3	FBN	32	0.9966	0.993	0.9984	0.9983	0.9965	0.9992
NSCLC	retest		GLCM	information correlation 2	3	FBN	32	0.9902	0.98	0.9952	0.9951	0.9899	0.9976
NSCLC	retest		GLCM	joint maximum	3	FBN	64	0.9308	0.8627	0.9659	0.9642	0.9263	0.9827
NSCLC	retest		GLCM	joint average	3	FBN	64	0.859	0.73	0.9291	0.9241	0.8439	0.9633
NSCLC	retest		GLCM	joint variance	3	FBN	64	0.7118	0.4856	0.8493	0.8316	0.6537	0.9185
NSCLC	retest		GLCM	joint entropy	3	FBN	64	0.9932	0.986	0.9967	0.9966	0.993	0.9983
NSCLC	retest		GLCM	difference average	3	FBN	64	0.8469	0.7087	0.9229	0.9171	0.8295	0.9599
NSCLC	retest		GLCM	difference variance	3	FBN	64	0.7917	0.614	0.8934	0.8837	0.7609	0.9437
NSCLC	retest		GLCM	difference entropy	3	FBN	64	0.9879	0.9752	0.9941	0.9939	0.9875	0.997
NSCLC	retest		GLCM	sum average	3	FBN	64	0.859	0.73	0.9291	0.9241	0.8439	0.9633
NSCLC	retest		GLCM	sum variance	3	FBN	64	0.9137	0.8302	0.9573	0.9549	0.9072	0.9782
NSCLC	retest		GLCM	sum entropy	3	FBN	64	0.9919	0.9833	0.9961	0.9959	0.9916	0.998
NSCLC	retest		GLCM	angular second moment	3	FBN	64	0.9507	0.9013	0.9758	0.9747	0.9481	0.9878
NSCLC	retest		GLCM	contrast	3	FBN	64	0.6291	0.3622	0.8015	0.7723	0.5318	0.8898
NSCLC	retest		GLCM	dissimilarity	3	FBN	64	0.8469	0.7087	0.9229	0.9171	0.8295	0.9599
NSCLC	retest		GLCM	inverse difference	3	FBN	64	0.9903	0.98	0.9953	0.9951	0.9899	0.9976
NSCLC	retest		GLCM	inverse difference normalised	3	FBN	64	0.9328	0.8665	0.9669	0.9652	0.9285	0.9832
NSCLC	retest		GLCM	inverse difference moment	3	FBN	64	0.9893	0.9781	0.9948	0.9946	0.9889	0.9974
NSCLC	retest		GLCM	inverse difference moment normalised	3	FBN	64	0.7495	0.545	0.8704	0.8568	0.7055	0.9307
NSCLC	retest		GLCM	inverse variance	3	FBN	64	0.9846	0.9686	0.9925	0.9923	0.9841	0.9963
NSCLC	retest		GLCM	correlation	3	FBN	64	0.9615	0.9225	0.9812	0.9804	0.9597	0.9905
NSCLC	retest		GLCM	autocorrelation	3	FBN	64	0.9427	0.8856	0.9718	0.9705	0.9393	0.9857
NSCLC	retest		GLCM	cluster tendency	3	FBN	64	0.9137	0.8302	0.9573	0.9549	0.9072	0.9782
NSCLC	retest		GLCM	cluster shade	3	FBN	64	0.9543	0.9083	0.9776	0.9766	0.9519	0.9887
NSCLC	retest		GLCM	cluster prominence	3	FBN	64	0.9146	0.8319	0.9577	0.9554	0.9082	0.9784
NSCLC	retest		GLCM	information correlation 1	3	FBN	64	0.9961	0.992	0.9981	0.9981	0.996	0.9991
NSCLC	retest		GLCM	information correlation 2	3	FBN	64	0.9838	0.9669	0.9921	0.9918	0.9832	0.996
NSCLC	retest		GLCM	joint maximum	4	FBS	6	0.9545	0.9086	0.9777	0.9767	0.9521	0.9887
NSCLC	retest		GLCM	joint average	4	FBS	6	0.989	0.9775	0.9947	0.9945	0.9886	0.9973
NSCLC	retest		GLCM	joint variance	4	FBS	6	0.9587	0.9168	0.9798	0.9789	0.9566	0.9898
NSCLC	retest		GLCM	joint entropy	4	FBS	6	0.9945	0.9888	0.9974	0.9973	0.9944	0.9987
NSCLC	retest		GLCM	difference average	4	FBS	6	0.9118	0.8268	0.9563	0.9539	0.9052	0.9777
NSCLC	retest		GLCM	difference variance	4	FBS	6	0.9606	0.9206	0.9807	0.9799	0.9587	0.9903
NSCLC	retest		GLCM	difference entropy	4	FBS	6	0.9901	0.9798	0.9952	0.995	0.9898	0.9976
NSCLC	retest		GLCM	sum average	4	FBS	6	0.989	0.9775	0.9947	0.9945	0.9886	0.9973
NSCLC	retest		GLCM	sum variance	4	FBS	6	0.9748	0.9488	0.9877	0.9872	0.9737	0.9938
NSCLC	retest		GLCM	sum entropy	4	FBS	6	0.9936	0.9869	0.9969	0.9968	0.9934	0.9984
NSCLC	retest		GLCM	angular second moment	4	FBS	6	0.9594	0.9182	0.9801	0.9793	0.9573	0.99
NSCLC	retest		GLCM	contrast	4	FBS	6	0.8843	0.7757	0.9423	0.9386	0.8737	0.9703
NSCLC	retest		GLCM	dissimilarity	4	FBS	6	0.9118	0.8268	0.9563	0.9539	0.9052	0.9777
NSCLC	retest		GLCM	inverse difference	4	FBS	6	0.895	0.7953	0.9477	0.9446	0.886	0.9732
NSCLC	retest		GLCM	inverse difference normalised	4	FBS	6	0.9798	0.9588	0.9902	0.9898	0.979	0.9951
NSCLC	retest		GLCM	inverse difference moment	4	FBS	6	0.8906	0.7873	0.9455	0.9421	0.881	0.972
NSCLC	retest		GLCM	inverse difference moment normalised	4	FBS	6	0.972	0.9432	0.9863	0.9858	0.9708	0.9931
NSCLC	retest		GLCM	inverse variance	4	FBS	6	0.9302	0.8616	0.9656	0.9639	0.9257	0.9825
NSCLC	retest		GLCM	correlation	4	FBS	6	0.9584	0.9164	0.9797	0.9788	0.9564	0.9897
NSCLC	retest		GLCM	autocorrelation	4	FBS	6	0.9906	0.9808	0.9954	0.9953	0.9903	0.9977
NSCLC	retest		GLCM	cluster tendency	4	FBS	6	0.9748	0.9488	0.9877	0.9872	0.9737	0.9938
NSCLC	retest		GLCM	cluster shade	4	FBS	6	0.9883	0.976	0.9943	0.9941	0.9879	0.9971
NSCLC	retest		GLCM	cluster prominence	4	FBS	6	0.9655	0.9304	0.9832	0.9825	0.9639	0.9915
NSCLC	retest		GLCM	information correlation 1	4	FBS	6	0.9438	0.8878	0.9724	0.9711	0.9406	0.986
NSCLC	retest		GLCM	information correlation 2	4	FBS	6	0.4544	0.1289	0.6926	0.6248	0.2284	0.8184
NSCLC	retest		GLCM	joint maximum	4	FBS	12	0.9332	0.8673	0.9671	0.9654	0.9289	0.9833
NSCLC	retest		GLCM	joint average	4	FBS	12	0.9896	0.9786	0.9949	0.9947	0.9892	0.9975
NSCLC	retest		GLCM	joint variance	4	FBS	12	0.9608	0.9211	0.9808	0.98	0.9589	0.9903
NSCLC	retest		GLCM	joint entropy	4	FBS	12	0.9909	0.9814	0.9956	0.9954	0.9906	0.9978
NSCLC	retest		GLCM	difference average	4	FBS	12	0.9121	0.8273	0.9565	0.954	0.9055	0.9778
NSCLC	retest		GLCM	difference variance	4	FBS	12	0.9632	0.9257	0.982	0.9812	0.9614	0.9909
NSCLC	retest		GLCM	difference entropy	4	FBS	12	0.9894	0.9783	0.9948	0.9947	0.989	0.9974
NSCLC	retest		GLCM	sum average	4	FBS	12	0.9896	0.9786	0.9949	0.9947	0.9892	0.9975
NSCLC	retest		GLCM	sum variance	4	FBS	12	0.9757	0.9506	0.9882	0.9877	0.9747	0.994
NSCLC	retest		GLCM	sum entropy	4	FBS	12	0.9922	0.9841	0.9962	0.9961	0.992	0.9981
NSCLC	retest		GLCM	angular second moment	4	FBS	12	0.9574	0.9143	0.9791	0.9782	0.9552	0.9895
NSCLC	retest		GLCM	contrast	4	FBS	12	0.8922	0.7903	0.9463	0.943	0.8829	0.9724
NSCLC	retest		GLCM	dissimilarity	4	FBS	12	0.9121	0.8273	0.9565	0.954	0.9055	0.9778
NSCLC	retest		GLCM	inverse difference	4	FBS	12	0.9036	0.8114	0.9522	0.9494	0.8959	0.9755
NSCLC	retest		GLCM	inverse difference normalised	4	FBS	12	0.9769	0.953	0.9887	0.9883	0.9759	0.9943
NSCLC	retest		GLCM	inverse difference moment	4	FBS	12	0.9004	0.8054	0.9505	0.9476	0.8922	0.9746
NSCLC	retest		GLCM	inverse difference moment normalised	4	FBS	12	0.9718	0.9428	0.9862	0.9857	0.9706	0.9931
NSCLC	retest		GLCM	inverse variance	4	FBS	12	0.633	0.3678	0.8038	0.7753	0.5378	0.8912
NSCLC	retest		GLCM	correlation	4	FBS	12	0.9572	0.914	0.9791	0.9782	0.9551	0.9894
NSCLC	retest		GLCM	autocorrelation	4	FBS	12	0.9909	0.9813	0.9956	0.9954	0.9906	0.9978
NSCLC	retest		GLCM	cluster tendency	4	FBS	12	0.9757	0.9506	0.9882	0.9877	0.9747	0.994
NSCLC	retest		GLCM	cluster shade	4	FBS	12	0.9881	0.9758	0.9942	0.994	0.9877	0.9971
NSCLC	retest		GLCM	cluster prominence	4	FBS	12	0.9655	0.9304	0.9832	0.9825	0.9639	0.9915
NSCLC	retest		GLCM	information correlation 1	4	FBS	12	0.9486	0.897	0.9748	0.9736	0.9457	0.9872
NSCLC	retest		GLCM	information correlation 2	4	FBS	12	0.7353	0.5223	0.8624	0.8474	0.6862	0.9261
NSCLC	retest		GLCM	joint maximum	4	FBS	18	0.9819	0.9631	0.9912	0.9909	0.9812	0.9956
NSCLC	retest		GLCM	joint average	4	FBS	18	0.9891	0.9776	0.9947	0.9945	0.9887	0.9973
NSCLC	retest		GLCM	joint variance	4	FBS	18	0.9607	0.9208	0.9808	0.98	0.9588	0.9903
NSCLC	retest		GLCM	joint entropy	4	FBS	18	0.9914	0.9823	0.9958	0.9957	0.9911	0.9979
NSCLC	retest		GLCM	difference average	4	FBS	18	0.9176	0.8375	0.9592	0.957	0.9116	0.9792
NSCLC	retest		GLCM	difference variance	4	FBS	18	0.9602	0.9198	0.9805	0.9797	0.9582	0.9902
NSCLC	retest		GLCM	difference entropy	4	FBS	18	0.9864	0.9723	0.9934	0.9932	0.9859	0.9967
NSCLC	retest		GLCM	sum average	4	FBS	18	0.9891	0.9776	0.9947	0.9945	0.9887	0.9973
NSCLC	retest		GLCM	sum variance	4	FBS	18	0.9763	0.952	0.9885	0.988	0.9754	0.9942
NSCLC	retest		GLCM	sum entropy	4	FBS	18	0.9919	0.9834	0.9961	0.9959	0.9917	0.998
NSCLC	retest		GLCM	angular second moment	4	FBS	18	0.9875	0.9746	0.994	0.9937	0.9871	0.997
NSCLC	retest		GLCM	contrast	4	FBS	18	0.8874	0.7814	0.9439	0.9403	0.8773	0.9711
NSCLC	retest		GLCM	dissimilarity	4	FBS	18	0.9176	0.8375	0.9592	0.957	0.9116	0.9792
NSCLC	retest		GLCM	inverse difference	4	FBS	18	0.9518	0.9034	0.9764	0.9753	0.9493	0.9881
NSCLC	retest		GLCM	inverse difference normalised	4	FBS	18	0.975	0.9493	0.9878	0.9873	0.974	0.9939
NSCLC	retest		GLCM	inverse difference moment	4	FBS	18	0.9454	0.8909	0.9732	0.972	0.9423	0.9864
NSCLC	retest		GLCM	inverse difference moment normalised	4	FBS	18	0.9658	0.9309	0.9833	0.9826	0.9642	0.9916
NSCLC	retest		GLCM	inverse variance	4	FBS	18	0.5625	0.2691	0.7613	0.72	0.4241	0.8644
NSCLC	retest		GLCM	correlation	4	FBS	18	0.9748	0.9488	0.9877	0.9872	0.9737	0.9938
NSCLC	retest		GLCM	autocorrelation	4	FBS	18	0.9904	0.9804	0.9954	0.9952	0.9901	0.9977
NSCLC	retest		GLCM	cluster tendency	4	FBS	18	0.9763	0.952	0.9885	0.988	0.9754	0.9942
NSCLC	retest		GLCM	cluster shade	4	FBS	18	0.9877	0.9749	0.994	0.9938	0.9873	0.997
NSCLC	retest		GLCM	cluster prominence	4	FBS	18	0.9676	0.9344	0.9842	0.9835	0.9661	0.992
NSCLC	retest		GLCM	information correlation 1	4	FBS	18	0.9887	0.9768	0.9945	0.9943	0.9883	0.9972
NSCLC	retest		GLCM	information correlation 2	4	FBS	18	0.9849	0.9692	0.9927	0.9924	0.9843	0.9963
NSCLC	retest		GLCM	joint maximum	4	FBS	24	0.9299	0.861	0.9654	0.9637	0.9253	0.9824
NSCLC	retest		GLCM	joint average	4	FBS	24	0.9889	0.9774	0.9946	0.9944	0.9886	0.9973
NSCLC	retest		GLCM	joint variance	4	FBS	24	0.9568	0.913	0.9788	0.9779	0.9545	0.9893
NSCLC	retest		GLCM	joint entropy	4	FBS	24	0.9886	0.9767	0.9945	0.9943	0.9882	0.9972
NSCLC	retest		GLCM	difference average	4	FBS	24	0.8844	0.776	0.9423	0.9387	0.8739	0.9703
NSCLC	retest		GLCM	difference variance	4	FBS	24	0.9592	0.9178	0.98	0.9792	0.9571	0.9899
NSCLC	retest		GLCM	difference entropy	4	FBS	24	0.9832	0.9658	0.9918	0.9915	0.9826	0.9959
NSCLC	retest		GLCM	sum average	4	FBS	24	0.9889	0.9774	0.9946	0.9944	0.9886	0.9973
NSCLC	retest		GLCM	sum variance	4	FBS	24	0.977	0.9533	0.9888	0.9884	0.9761	0.9944
NSCLC	retest		GLCM	sum entropy	4	FBS	24	0.9922	0.984	0.9962	0.9961	0.9919	0.9981
NSCLC	retest		GLCM	angular second moment	4	FBS	24	0.9588	0.917	0.9798	0.979	0.9567	0.9898
NSCLC	retest		GLCM	contrast	4	FBS	24	0.8619	0.7353	0.9307	0.9258	0.8475	0.9641
NSCLC	retest		GLCM	dissimilarity	4	FBS	24	0.8844	0.776	0.9423	0.9387	0.8739	0.9703
NSCLC	retest		GLCM	inverse difference	4	FBS	24	0.8487	0.7118	0.9238	0.9182	0.8317	0.9604
NSCLC	retest		GLCM	inverse difference normalised	4	FBS	24	0.9602	0.9198	0.9805	0.9797	0.9582	0.9902
NSCLC	retest		GLCM	inverse difference moment	4	FBS	24	0.8587	0.7295	0.929	0.924	0.8436	0.9632
NSCLC	retest		GLCM	inverse difference moment normalised	4	FBS	24	0.9664	0.932	0.9836	0.9829	0.9648	0.9917
NSCLC	retest		GLCM	inverse variance	4	FBS	24	0.5313	0.2273	0.7419	0.6939	0.3704	0.8518
NSCLC	retest		GLCM	correlation	4	FBS	24	0.9296	0.8603	0.9653	0.9635	0.9249	0.9823
NSCLC	retest		GLCM	autocorrelation	4	FBS	24	0.9901	0.9798	0.9952	0.995	0.9898	0.9976
NSCLC	retest		GLCM	cluster tendency	4	FBS	24	0.977	0.9533	0.9888	0.9884	0.9761	0.9944
NSCLC	retest		GLCM	cluster shade	4	FBS	24	0.9888	0.9772	0.9946	0.9944	0.9885	0.9973
NSCLC	retest		GLCM	cluster prominence	4	FBS	24	0.9687	0.9367	0.9847	0.9841	0.9673	0.9923
NSCLC	retest		GLCM	information correlation 1	4	FBS	24	0.9301	0.8613	0.9655	0.9638	0.9255	0.9825
NSCLC	retest		GLCM	information correlation 2	4	FBS	24	0.8725	0.7543	0.9362	0.9319	0.86	0.967
NSCLC	retest		GLCM	joint maximum	4	FBN	8	0.9405	0.8814	0.9708	0.9694	0.937	0.9852
NSCLC	retest		GLCM	joint average	4	FBN	8	0.9524	0.9045	0.9767	0.9756	0.9498	0.9882
NSCLC	retest		GLCM	joint variance	4	FBN	8	0.7219	0.5013	0.855	0.8385	0.6679	0.9218
NSCLC	retest		GLCM	joint entropy	4	FBN	8	0.9775	0.9543	0.9891	0.9886	0.9766	0.9945
NSCLC	retest		GLCM	difference average	4	FBN	8	0.9594	0.9183	0.9801	0.9793	0.9574	0.99
NSCLC	retest		GLCM	difference variance	4	FBN	8	0.9016	0.8076	0.9511	0.9483	0.8936	0.9749
NSCLC	retest		GLCM	difference entropy	4	FBN	8	0.9722	0.9436	0.9864	0.9859	0.971	0.9932
NSCLC	retest		GLCM	sum average	4	FBN	8	0.9524	0.9045	0.9767	0.9756	0.9498	0.9882
NSCLC	retest		GLCM	sum variance	4	FBN	8	0.8961	0.7974	0.9483	0.9452	0.8873	0.9735
NSCLC	retest		GLCM	sum entropy	4	FBN	8	0.9866	0.9726	0.9935	0.9932	0.9861	0.9967
NSCLC	retest		GLCM	angular second moment	4	FBN	8	0.9378	0.8761	0.9694	0.9679	0.934	0.9845
NSCLC	retest		GLCM	contrast	4	FBN	8	0.8897	0.7856	0.945	0.9416	0.8799	0.9717
NSCLC	retest		GLCM	dissimilarity	4	FBN	8	0.9594	0.9183	0.9801	0.9793	0.9574	0.99
NSCLC	retest		GLCM	inverse difference	4	FBN	8	0.961	0.9214	0.9809	0.9801	0.9591	0.9904
NSCLC	retest		GLCM	inverse difference normalised	4	FBN	8	0.9747	0.9486	0.9876	0.9872	0.9736	0.9938
NSCLC	retest		GLCM	inverse difference moment	4	FBN	8	0.9634	0.9262	0.9821	0.9814	0.9617	0.991
NSCLC	retest		GLCM	inverse difference moment normalised	4	FBN	8	0.9261	0.8537	0.9635	0.9616	0.9211	0.9814
NSCLC	retest		GLCM	inverse variance	4	FBN	8	0.5822	0.296	0.7733	0.7359	0.4568	0.8722
NSCLC	retest		GLCM	correlation	4	FBN	8	0.9484	0.8967	0.9747	0.9735	0.9456	0.9872
NSCLC	retest		GLCM	autocorrelation	4	FBN	8	0.9563	0.9122	0.9786	0.9777	0.9541	0.9892
NSCLC	retest		GLCM	cluster tendency	4	FBN	8	0.8961	0.7974	0.9483	0.9452	0.8873	0.9735
NSCLC	retest		GLCM	cluster shade	4	FBN	8	0.9593	0.918	0.9801	0.9792	0.9572	0.9899
NSCLC	retest		GLCM	cluster prominence	4	FBN	8	0.8892	0.7847	0.9448	0.9414	0.8794	0.9716
NSCLC	retest		GLCM	information correlation 1	4	FBN	8	0.9541	0.9077	0.9775	0.9765	0.9516	0.9886
NSCLC	retest		GLCM	information correlation 2	4	FBN	8	0.9451	0.8903	0.973	0.9718	0.9419	0.9863
NSCLC	retest		GLCM	joint maximum	4	FBN	16	0.871	0.7517	0.9354	0.9311	0.8582	0.9666
NSCLC	retest		GLCM	joint average	4	FBN	16	0.9611	0.9216	0.981	0.9802	0.9592	0.9904
NSCLC	retest		GLCM	joint variance	4	FBN	16	0.7623	0.5657	0.8774	0.8651	0.7226	0.9347
NSCLC	retest		GLCM	joint entropy	4	FBN	16	0.9815	0.9624	0.991	0.9907	0.9808	0.9955
NSCLC	retest		GLCM	difference average	4	FBN	16	0.9656	0.9305	0.9832	0.9825	0.964	0.9915
NSCLC	retest		GLCM	difference variance	4	FBN	16	0.9163	0.8352	0.9586	0.9563	0.9102	0.9789
NSCLC	retest		GLCM	difference entropy	4	FBN	16	0.981	0.9613	0.9907	0.9904	0.9802	0.9954
NSCLC	retest		GLCM	sum average	4	FBN	16	0.9611	0.9216	0.981	0.9802	0.9592	0.9904
NSCLC	retest		GLCM	sum variance	4	FBN	16	0.9038	0.8117	0.9523	0.9495	0.8961	0.9755
NSCLC	retest		GLCM	sum entropy	4	FBN	16	0.9853	0.97	0.9929	0.9926	0.9848	0.9964
NSCLC	retest		GLCM	angular second moment	4	FBN	16	0.9444	0.8889	0.9727	0.9714	0.9412	0.9862
NSCLC	retest		GLCM	contrast	4	FBN	16	0.9076	0.8188	0.9542	0.9516	0.9004	0.9765
NSCLC	retest		GLCM	dissimilarity	4	FBN	16	0.9656	0.9305	0.9832	0.9825	0.964	0.9915
NSCLC	retest		GLCM	inverse difference	4	FBN	16	0.9575	0.9144	0.9792	0.9783	0.9553	0.9895
NSCLC	retest		GLCM	inverse difference normalised	4	FBN	16	0.9785	0.9563	0.9895	0.9891	0.9777	0.9947
NSCLC	retest		GLCM	inverse difference moment	4	FBN	16	0.9502	0.9002	0.9756	0.9745	0.9475	0.9876
NSCLC	retest		GLCM	inverse difference moment normalised	4	FBN	16	0.9391	0.8787	0.9701	0.9686	0.9354	0.9848
NSCLC	retest		GLCM	inverse variance	4	FBN	16	0.7912	0.6132	0.8932	0.8834	0.7603	0.9436
NSCLC	retest		GLCM	correlation	4	FBN	16	0.9532	0.906	0.9771	0.976	0.9507	0.9884
NSCLC	retest		GLCM	autocorrelation	4	FBN	16	0.9643	0.9278	0.9825	0.9818	0.9626	0.9912
NSCLC	retest		GLCM	cluster tendency	4	FBN	16	0.9038	0.8117	0.9523	0.9495	0.8961	0.9755
NSCLC	retest		GLCM	cluster shade	4	FBN	16	0.9627	0.9248	0.9818	0.981	0.9609	0.9908
NSCLC	retest		GLCM	cluster prominence	4	FBN	16	0.8989	0.8027	0.9498	0.9468	0.8905	0.9742
NSCLC	retest		GLCM	information correlation 1	4	FBN	16	0.9469	0.8937	0.9739	0.9727	0.9439	0.9868
NSCLC	retest		GLCM	information correlation 2	4	FBN	16	0.9068	0.8172	0.9538	0.9511	0.8994	0.9763
NSCLC	retest		GLCM	joint maximum	4	FBN	32	0.9404	0.8811	0.9707	0.9693	0.9368	0.9851
NSCLC	retest		GLCM	joint average	4	FBN	32	0.9622	0.9237	0.9815	0.9807	0.9603	0.9907
NSCLC	retest		GLCM	joint variance	4	FBN	32	0.7673	0.5738	0.8802	0.8683	0.7292	0.9363
NSCLC	retest		GLCM	joint entropy	4	FBN	32	0.9915	0.9826	0.9959	0.9957	0.9912	0.9979
NSCLC	retest		GLCM	difference average	4	FBN	32	0.9639	0.9271	0.9824	0.9816	0.9622	0.9911
NSCLC	retest		GLCM	difference variance	4	FBN	32	0.911	0.8251	0.9559	0.9534	0.9042	0.9774
NSCLC	retest		GLCM	difference entropy	4	FBN	32	0.9891	0.9778	0.9947	0.9945	0.9888	0.9974
NSCLC	retest		GLCM	sum average	4	FBN	32	0.9622	0.9237	0.9815	0.9807	0.9603	0.9907
NSCLC	retest		GLCM	sum variance	4	FBN	32	0.9057	0.8152	0.9532	0.9505	0.8982	0.976
NSCLC	retest		GLCM	sum entropy	4	FBN	32	0.9899	0.9793	0.9951	0.9949	0.9895	0.9975
NSCLC	retest		GLCM	angular second moment	4	FBN	32	0.9725	0.9443	0.9866	0.9861	0.9713	0.9933
NSCLC	retest		GLCM	contrast	4	FBN	32	0.9067	0.8172	0.9537	0.9511	0.8994	0.9763
NSCLC	retest		GLCM	dissimilarity	4	FBN	32	0.9639	0.9271	0.9824	0.9816	0.9622	0.9911
NSCLC	retest		GLCM	inverse difference	4	FBN	32	0.972	0.9432	0.9863	0.9858	0.9707	0.9931
NSCLC	retest		GLCM	inverse difference normalised	4	FBN	32	0.9788	0.9569	0.9897	0.9893	0.978	0.9948
NSCLC	retest		GLCM	inverse difference moment	4	FBN	32	0.9653	0.9299	0.983	0.9823	0.9637	0.9914
NSCLC	retest		GLCM	inverse difference moment normalised	4	FBN	32	0.9376	0.8757	0.9693	0.9678	0.9338	0.9844
NSCLC	retest		GLCM	inverse variance	4	FBN	32	0.9208	0.8437	0.9609	0.9588	0.9152	0.98
NSCLC	retest		GLCM	correlation	4	FBN	32	0.9735	0.9463	0.9871	0.9866	0.9724	0.9935
NSCLC	retest		GLCM	autocorrelation	4	FBN	32	0.9649	0.9291	0.9828	0.9821	0.9632	0.9913
NSCLC	retest		GLCM	cluster tendency	4	FBN	32	0.9057	0.8152	0.9532	0.9505	0.8982	0.976
NSCLC	retest		GLCM	cluster shade	4	FBN	32	0.9603	0.92	0.9806	0.9797	0.9583	0.9902
NSCLC	retest		GLCM	cluster prominence	4	FBN	32	0.9008	0.8061	0.9507	0.9478	0.8926	0.9747
NSCLC	retest		GLCM	information correlation 1	4	FBN	32	0.9852	0.9698	0.9928	0.9926	0.9847	0.9964
NSCLC	retest		GLCM	information correlation 2	4	FBN	32	0.9123	0.8277	0.9566	0.9542	0.9057	0.9778
NSCLC	retest		GLCM	joint maximum	4	FBN	64	0.9738	0.9469	0.9873	0.9868	0.9727	0.9936
NSCLC	retest		GLCM	joint average	4	FBN	64	0.9618	0.923	0.9813	0.9805	0.96	0.9906
NSCLC	retest		GLCM	joint variance	4	FBN	64	0.7741	0.5849	0.8839	0.8727	0.7381	0.9384
NSCLC	retest		GLCM	joint entropy	4	FBN	64	0.9943	0.9883	0.9972	0.9971	0.9941	0.9986
NSCLC	retest		GLCM	difference average	4	FBN	64	0.964	0.9273	0.9824	0.9817	0.9623	0.9911
NSCLC	retest		GLCM	difference variance	4	FBN	64	0.9104	0.8239	0.9556	0.9531	0.9035	0.9773
NSCLC	retest		GLCM	difference entropy	4	FBN	64	0.992	0.9837	0.9961	0.996	0.9918	0.9981
NSCLC	retest		GLCM	sum average	4	FBN	64	0.9618	0.923	0.9813	0.9805	0.96	0.9906
NSCLC	retest		GLCM	sum variance	4	FBN	64	0.9077	0.819	0.9542	0.9516	0.9005	0.9766
NSCLC	retest		GLCM	sum entropy	4	FBN	64	0.9931	0.9858	0.9966	0.9965	0.9928	0.9983
NSCLC	retest		GLCM	angular second moment	4	FBN	64	0.9862	0.9718	0.9933	0.9931	0.9857	0.9966
NSCLC	retest		GLCM	contrast	4	FBN	64	0.9099	0.8232	0.9554	0.9528	0.903	0.9772
NSCLC	retest		GLCM	dissimilarity	4	FBN	64	0.964	0.9273	0.9824	0.9817	0.9623	0.9911
NSCLC	retest		GLCM	inverse difference	4	FBN	64	0.9779	0.9551	0.9892	0.9888	0.977	0.9946
NSCLC	retest		GLCM	inverse difference normalised	4	FBN	64	0.9784	0.956	0.9895	0.9891	0.9775	0.9947
NSCLC	retest		GLCM	inverse difference moment	4	FBN	64	0.9735	0.9463	0.9871	0.9866	0.9724	0.9935
NSCLC	retest		GLCM	inverse difference moment normalised	4	FBN	64	0.9392	0.8789	0.9701	0.9687	0.9355	0.9848
NSCLC	retest		GLCM	inverse variance	4	FBN	64	0.9284	0.8582	0.9647	0.9629	0.9237	0.982
NSCLC	retest		GLCM	correlation	4	FBN	64	0.9801	0.9594	0.9903	0.9899	0.9793	0.9951
NSCLC	retest		GLCM	autocorrelation	4	FBN	64	0.9644	0.9281	0.9826	0.9819	0.9627	0.9912
NSCLC	retest		GLCM	cluster tendency	4	FBN	64	0.9077	0.819	0.9542	0.9516	0.9005	0.9766
NSCLC	retest		GLCM	cluster shade	4	FBN	64	0.9596	0.9186	0.9802	0.9794	0.9576	0.99
NSCLC	retest		GLCM	cluster prominence	4	FBN	64	0.9011	0.8067	0.9509	0.948	0.893	0.9748
NSCLC	retest		GLCM	information correlation 1	4	FBN	64	0.9942	0.9882	0.9972	0.9971	0.9941	0.9986
NSCLC	retest		GLCM	information correlation 2	4	FBN	64	0.9765	0.9523	0.9886	0.9881	0.9756	0.9942
NSCLC	retest		GLRLM	short runs emphasis	1	FBS	6	0.9828	0.965	0.9916	0.9913	0.9822	0.9958
NSCLC	retest		GLRLM	long runs emphasis	1	FBS	6	0.9727	0.9447	0.9867	0.9862	0.9715	0.9933
NSCLC	retest		GLRLM	low grey level run emphasis	1	FBS	6	0.9412	0.8826	0.9711	0.9697	0.9377	0.9853
NSCLC	retest		GLRLM	high grey level run emphasis	1	FBS	6	0.9787	0.9566	0.9896	0.9892	0.9778	0.9948
NSCLC	retest		GLRLM	short run low grey level emphasis	1	FBS	6	0.9384	0.8773	0.9697	0.9682	0.9346	0.9846
NSCLC	retest		GLRLM	short run high grey level emphasis	1	FBS	6	0.9735	0.9462	0.9871	0.9866	0.9724	0.9935
NSCLC	retest		GLRLM	long run low grey level emphasis	1	FBS	6	0.951	0.9017	0.976	0.9749	0.9483	0.9878
NSCLC	retest		GLRLM	long run high grey level emphasis	1	FBS	6	0.9824	0.964	0.9914	0.9911	0.9817	0.9957
NSCLC	retest		GLRLM	grey level non-uniformity	1	FBS	6	0.9992	0.9984	0.9996	0.9996	0.9992	0.9998
NSCLC	retest		GLRLM	grey level non-uniformity normalised	1	FBS	6	0.9763	0.9518	0.9884	0.988	0.9753	0.9942
NSCLC	retest		GLRLM	run length non-uniformity	1	FBS	6	0.9978	0.9956	0.999	0.9989	0.9978	0.9995
NSCLC	retest		GLRLM	run length non-uniformity normalised	1	FBS	6	0.9848	0.969	0.9926	0.9923	0.9843	0.9963
NSCLC	retest		GLRLM	run percentage	1	FBS	6	0.9811	0.9615	0.9908	0.9905	0.9804	0.9954
NSCLC	retest		GLRLM	grey level variance	1	FBS	6	0.9626	0.9245	0.9817	0.9809	0.9608	0.9908
NSCLC	retest		GLRLM	run length variance	1	FBS	6	0.9668	0.933	0.9838	0.9831	0.9653	0.9918
NSCLC	retest		GLRLM	run entropy	1	FBS	6	0.9704	0.9401	0.9856	0.985	0.9691	0.9927
NSCLC	retest		GLRLM	short runs emphasis	1	FBS	12	0.9866	0.9727	0.9935	0.9933	0.9862	0.9967
NSCLC	retest		GLRLM	long runs emphasis	1	FBS	12	0.9633	0.9259	0.9821	0.9813	0.9616	0.991
NSCLC	retest		GLRLM	low grey level run emphasis	1	FBS	12	0.968	0.9353	0.9844	0.9837	0.9666	0.9921
NSCLC	retest		GLRLM	high grey level run emphasis	1	FBS	12	0.9775	0.9543	0.9891	0.9886	0.9766	0.9945
NSCLC	retest		GLRLM	short run low grey level emphasis	1	FBS	12	0.9689	0.9371	0.9848	0.9842	0.9675	0.9924
NSCLC	retest		GLRLM	short run high grey level emphasis	1	FBS	12	0.9641	0.9275	0.9825	0.9817	0.9624	0.9911
NSCLC	retest		GLRLM	long run low grey level emphasis	1	FBS	12	0.964	0.9273	0.9824	0.9817	0.9623	0.9911
NSCLC	retest		GLRLM	long run high grey level emphasis	1	FBS	12	0.9734	0.9461	0.987	0.9865	0.9723	0.9935
NSCLC	retest		GLRLM	grey level non-uniformity	1	FBS	12	0.999	0.998	0.9995	0.9995	0.999	0.9998
NSCLC	retest		GLRLM	grey level non-uniformity normalised	1	FBS	12	0.9829	0.9651	0.9917	0.9914	0.9822	0.9958
NSCLC	retest		GLRLM	run length non-uniformity	1	FBS	12	0.996	0.9919	0.9981	0.998	0.9959	0.999
NSCLC	retest		GLRLM	run length non-uniformity normalised	1	FBS	12	0.9886	0.9766	0.9944	0.9942	0.9882	0.9972
NSCLC	retest		GLRLM	run percentage	1	FBS	12	0.9822	0.9636	0.9913	0.991	0.9815	0.9956
NSCLC	retest		GLRLM	grey level variance	1	FBS	12	0.9595	0.9185	0.9802	0.9794	0.9575	0.99
NSCLC	retest		GLRLM	run length variance	1	FBS	12	0.9512	0.9021	0.9761	0.975	0.9485	0.9879
NSCLC	retest		GLRLM	run entropy	1	FBS	12	0.969	0.9372	0.9849	0.9842	0.9676	0.9924
NSCLC	retest		GLRLM	short runs emphasis	1	FBS	18	0.9906	0.9808	0.9954	0.9953	0.9903	0.9977
NSCLC	retest		GLRLM	long runs emphasis	1	FBS	18	0.969	0.9372	0.9849	0.9842	0.9676	0.9924
NSCLC	retest		GLRLM	low grey level run emphasis	1	FBS	18	0.9855	0.9704	0.993	0.9927	0.985	0.9965
NSCLC	retest		GLRLM	high grey level run emphasis	1	FBS	18	0.9769	0.953	0.9887	0.9883	0.9759	0.9943
NSCLC	retest		GLRLM	short run low grey level emphasis	1	FBS	18	0.9884	0.9763	0.9944	0.9942	0.988	0.9972
NSCLC	retest		GLRLM	short run high grey level emphasis	1	FBS	18	0.9554	0.9105	0.9782	0.9772	0.9531	0.989
NSCLC	retest		GLRLM	long run low grey level emphasis	1	FBS	18	0.9709	0.941	0.9858	0.9852	0.9696	0.9928
NSCLC	retest		GLRLM	long run high grey level emphasis	1	FBS	18	0.974	0.9472	0.9873	0.9868	0.9729	0.9936
NSCLC	retest		GLRLM	grey level non-uniformity	1	FBS	18	0.9981	0.9961	0.9991	0.9991	0.9981	0.9995
NSCLC	retest		GLRLM	grey level non-uniformity normalised	1	FBS	18	0.9848	0.969	0.9926	0.9924	0.9843	0.9963
NSCLC	retest		GLRLM	run length non-uniformity	1	FBS	18	0.9959	0.9915	0.998	0.9979	0.9957	0.999
NSCLC	retest		GLRLM	run length non-uniformity normalised	1	FBS	18	0.9914	0.9823	0.9958	0.9957	0.9911	0.9979
NSCLC	retest		GLRLM	run percentage	1	FBS	18	0.9879	0.9753	0.9941	0.9939	0.9875	0.9971
NSCLC	retest		GLRLM	grey level variance	1	FBS	18	0.9552	0.9099	0.978	0.9771	0.9528	0.9889
NSCLC	retest		GLRLM	run length variance	1	FBS	18	0.9568	0.9132	0.9789	0.9779	0.9546	0.9893
NSCLC	retest		GLRLM	run entropy	1	FBS	18	0.9751	0.9495	0.9879	0.9874	0.9741	0.9939
NSCLC	retest		GLRLM	short runs emphasis	1	FBS	24	0.9935	0.9867	0.9969	0.9968	0.9933	0.9984
NSCLC	retest		GLRLM	long runs emphasis	1	FBS	24	0.9489	0.8976	0.9749	0.9738	0.946	0.9873
NSCLC	retest		GLRLM	low grey level run emphasis	1	FBS	24	0.9827	0.9648	0.9916	0.9913	0.9821	0.9958
NSCLC	retest		GLRLM	high grey level run emphasis	1	FBS	24	0.9758	0.9508	0.9882	0.9877	0.9748	0.9941
NSCLC	retest		GLRLM	short run low grey level emphasis	1	FBS	24	0.9859	0.9712	0.9932	0.9929	0.9854	0.9966
NSCLC	retest		GLRLM	short run high grey level emphasis	1	FBS	24	0.9484	0.8967	0.9747	0.9735	0.9455	0.9872
NSCLC	retest		GLRLM	long run low grey level emphasis	1	FBS	24	0.9668	0.9328	0.9838	0.9831	0.9652	0.9918
NSCLC	retest		GLRLM	long run high grey level emphasis	1	FBS	24	0.9501	0.8999	0.9755	0.9744	0.9473	0.9876
NSCLC	retest		GLRLM	grey level non-uniformity	1	FBS	24	0.9973	0.9945	0.9987	0.9987	0.9973	0.9994
NSCLC	retest		GLRLM	grey level non-uniformity normalised	1	FBS	24	0.9881	0.9757	0.9942	0.994	0.9877	0.9971
NSCLC	retest		GLRLM	run length non-uniformity	1	FBS	24	0.9957	0.9913	0.9979	0.9979	0.9956	0.999
NSCLC	retest		GLRLM	run length non-uniformity normalised	1	FBS	24	0.9938	0.9874	0.997	0.9969	0.9937	0.9985
NSCLC	retest		GLRLM	run percentage	1	FBS	24	0.9879	0.9753	0.9941	0.9939	0.9875	0.9971
NSCLC	retest		GLRLM	grey level variance	1	FBS	24	0.9533	0.9062	0.9771	0.9761	0.9508	0.9884
NSCLC	retest		GLRLM	run length variance	1	FBS	24	0.9242	0.8501	0.9626	0.9606	0.919	0.9809
NSCLC	retest		GLRLM	run entropy	1	FBS	24	0.9804	0.96	0.9905	0.9901	0.9796	0.9952
NSCLC	retest		GLRLM	short runs emphasis	1	FBN	8	0.9763	0.9519	0.9885	0.988	0.9754	0.9942
NSCLC	retest		GLRLM	long runs emphasis	1	FBN	8	0.7377	0.5261	0.8638	0.849	0.6895	0.9269
NSCLC	retest		GLRLM	low grey level run emphasis	1	FBN	8	0.9716	0.9424	0.9861	0.9856	0.9704	0.993
NSCLC	retest		GLRLM	high grey level run emphasis	1	FBN	8	0.8813	0.7703	0.9407	0.9369	0.8703	0.9695
NSCLC	retest		GLRLM	short run low grey level emphasis	1	FBN	8	0.9748	0.9488	0.9877	0.9872	0.9737	0.9938
NSCLC	retest		GLRLM	short run high grey level emphasis	1	FBN	8	0.8423	0.7006	0.9204	0.9144	0.8239	0.9586
NSCLC	retest		GLRLM	long run low grey level emphasis	1	FBN	8	0.7466	0.5404	0.8688	0.8549	0.7016	0.9298
NSCLC	retest		GLRLM	long run high grey level emphasis	1	FBN	8	0.6967	0.4624	0.8407	0.8213	0.6324	0.9135
NSCLC	retest		GLRLM	grey level non-uniformity	1	FBN	8	0.9542	0.9081	0.9776	0.9766	0.9518	0.9887
NSCLC	retest		GLRLM	grey level non-uniformity normalised	1	FBN	8	0.9209	0.8438	0.9609	0.9588	0.9153	0.9801
NSCLC	retest		GLRLM	run length non-uniformity	1	FBN	8	0.9934	0.9866	0.9968	0.9967	0.9932	0.9984
NSCLC	retest		GLRLM	run length non-uniformity normalised	1	FBN	8	0.9793	0.9578	0.9899	0.9895	0.9785	0.9949
NSCLC	retest		GLRLM	run percentage	1	FBN	8	0.9789	0.9571	0.9897	0.9893	0.9781	0.9948
NSCLC	retest		GLRLM	grey level variance	1	FBN	8	0.9018	0.8079	0.9512	0.9483	0.8938	0.975
NSCLC	retest		GLRLM	run length variance	1	FBN	8	0.6615	0.4095	0.8205	0.7963	0.581	0.9014
NSCLC	retest		GLRLM	run entropy	1	FBN	8	0.9831	0.9655	0.9918	0.9915	0.9825	0.9959
NSCLC	retest		GLRLM	short runs emphasis	1	FBN	16	0.9947	0.9891	0.9974	0.9973	0.9945	0.9987
NSCLC	retest		GLRLM	long runs emphasis	1	FBN	16	0.9635	0.9264	0.9822	0.9814	0.9618	0.991
NSCLC	retest		GLRLM	low grey level run emphasis	1	FBN	16	0.9852	0.9697	0.9928	0.9925	0.9846	0.9964
NSCLC	retest		GLRLM	high grey level run emphasis	1	FBN	16	0.9243	0.8503	0.9626	0.9607	0.9191	0.981
NSCLC	retest		GLRLM	short run low grey level emphasis	1	FBN	16	0.987	0.9734	0.9937	0.9934	0.9865	0.9968
NSCLC	retest		GLRLM	short run high grey level emphasis	1	FBN	16	0.9031	0.8104	0.9519	0.9491	0.8953	0.9754
NSCLC	retest		GLRLM	long run low grey level emphasis	1	FBN	16	0.969	0.9373	0.9849	0.9843	0.9677	0.9924
NSCLC	retest		GLRLM	long run high grey level emphasis	1	FBN	16	0.9367	0.8741	0.9689	0.9673	0.9328	0.9842
NSCLC	retest		GLRLM	grey level non-uniformity	1	FBN	16	0.9972	0.9943	0.9987	0.9986	0.9972	0.9993
NSCLC	retest		GLRLM	grey level non-uniformity normalised	1	FBN	16	0.9866	0.9727	0.9935	0.9933	0.9862	0.9967
NSCLC	retest		GLRLM	run length non-uniformity	1	FBN	16	0.9957	0.9911	0.9979	0.9978	0.9955	0.9989
NSCLC	retest		GLRLM	run length non-uniformity normalised	1	FBN	16	0.9953	0.9904	0.9977	0.9977	0.9952	0.9989
NSCLC	retest		GLRLM	run percentage	1	FBN	16	0.9921	0.9838	0.9962	0.996	0.9919	0.9981
NSCLC	retest		GLRLM	grey level variance	1	FBN	16	0.9463	0.8926	0.9736	0.9724	0.9432	0.9866
NSCLC	retest		GLRLM	run length variance	1	FBN	16	0.9404	0.8811	0.9707	0.9693	0.9368	0.9851
NSCLC	retest		GLRLM	run entropy	1	FBN	16	0.9779	0.9552	0.9893	0.9889	0.9771	0.9946
NSCLC	retest		GLRLM	short runs emphasis	1	FBN	32	0.9915	0.9826	0.9959	0.9957	0.9912	0.9979
NSCLC	retest		GLRLM	long runs emphasis	1	FBN	32	0.9761	0.9514	0.9884	0.9879	0.9751	0.9941
NSCLC	retest		GLRLM	low grey level run emphasis	1	FBN	32	0.9638	0.9269	0.9823	0.9816	0.9621	0.9911
NSCLC	retest		GLRLM	high grey level run emphasis	1	FBN	32	0.9285	0.8583	0.9647	0.9629	0.9238	0.9821
NSCLC	retest		GLRLM	short run low grey level emphasis	1	FBN	32	0.9621	0.9236	0.9815	0.9807	0.9603	0.9907
NSCLC	retest		GLRLM	short run high grey level emphasis	1	FBN	32	0.9158	0.8343	0.9584	0.9561	0.9096	0.9787
NSCLC	retest		GLRLM	long run low grey level emphasis	1	FBN	32	0.9674	0.9342	0.9841	0.9835	0.966	0.992
NSCLC	retest		GLRLM	long run high grey level emphasis	1	FBN	32	0.9511	0.902	0.976	0.9749	0.9484	0.9879
NSCLC	retest		GLRLM	grey level non-uniformity	1	FBN	32	0.9986	0.9971	0.9993	0.9993	0.9985	0.9997
NSCLC	retest		GLRLM	grey level non-uniformity normalised	1	FBN	32	0.9857	0.9709	0.9931	0.9928	0.9852	0.9965
NSCLC	retest		GLRLM	run length non-uniformity	1	FBN	32	0.9971	0.994	0.9986	0.9985	0.997	0.9993
NSCLC	retest		GLRLM	run length non-uniformity normalised	1	FBN	32	0.9927	0.985	0.9965	0.9963	0.9925	0.9982
NSCLC	retest		GLRLM	run percentage	1	FBN	32	0.9883	0.9761	0.9943	0.9941	0.9879	0.9972
NSCLC	retest		GLRLM	grey level variance	1	FBN	32	0.9569	0.9134	0.9789	0.978	0.9547	0.9893
NSCLC	retest		GLRLM	run length variance	1	FBN	32	0.9663	0.932	0.9836	0.9829	0.9648	0.9917
NSCLC	retest		GLRLM	run entropy	1	FBN	32	0.9623	0.9239	0.9816	0.9808	0.9604	0.9907
NSCLC	retest		GLRLM	short runs emphasis	1	FBN	64	0.9885	0.9766	0.9944	0.9942	0.9882	0.9972
NSCLC	retest		GLRLM	long runs emphasis	1	FBN	64	0.9796	0.9584	0.9901	0.9897	0.9788	0.995
NSCLC	retest		GLRLM	low grey level run emphasis	1	FBN	64	0.9306	0.8623	0.9658	0.9641	0.9261	0.9826
NSCLC	retest		GLRLM	high grey level run emphasis	1	FBN	64	0.9299	0.861	0.9655	0.9637	0.9253	0.9824
NSCLC	retest		GLRLM	short run low grey level emphasis	1	FBN	64	0.9262	0.8539	0.9636	0.9617	0.9212	0.9815
NSCLC	retest		GLRLM	short run high grey level emphasis	1	FBN	64	0.9228	0.8474	0.9619	0.9598	0.9174	0.9806
NSCLC	retest		GLRLM	long run low grey level emphasis	1	FBN	64	0.9456	0.8913	0.9733	0.9721	0.9425	0.9865
NSCLC	retest		GLRLM	long run high grey level emphasis	1	FBN	64	0.9484	0.8968	0.9747	0.9735	0.9456	0.9872
NSCLC	retest		GLRLM	grey level non-uniformity	1	FBN	64	0.9986	0.9972	0.9993	0.9993	0.9986	0.9997
NSCLC	retest		GLRLM	grey level non-uniformity normalised	1	FBN	64	0.9794	0.958	0.99	0.9896	0.9786	0.995
NSCLC	retest		GLRLM	run length non-uniformity	1	FBN	64	0.9984	0.9967	0.9992	0.9992	0.9983	0.9996
NSCLC	retest		GLRLM	run length non-uniformity normalised	1	FBN	64	0.99	0.9795	0.9951	0.995	0.9896	0.9976
NSCLC	retest		GLRLM	run percentage	1	FBN	64	0.9861	0.9716	0.9932	0.993	0.9856	0.9966
NSCLC	retest		GLRLM	grey level variance	1	FBN	64	0.9609	0.9213	0.9809	0.9801	0.959	0.9904
NSCLC	retest		GLRLM	run length variance	1	FBN	64	0.9733	0.9459	0.987	0.9865	0.9722	0.9935
NSCLC	retest		GLRLM	run entropy	1	FBN	64	0.9652	0.9298	0.983	0.9823	0.9636	0.9914
NSCLC	retest		GLRLM	short runs emphasis	2	FBS	6	0.9881	0.9757	0.9942	0.994	0.9877	0.9971
NSCLC	retest		GLRLM	long runs emphasis	2	FBS	6	0.9771	0.9536	0.9889	0.9884	0.9762	0.9944
NSCLC	retest		GLRLM	low grey level run emphasis	2	FBS	6	0.8457	0.7065	0.9222	0.9164	0.828	0.9595
NSCLC	retest		GLRLM	high grey level run emphasis	2	FBS	6	0.9873	0.974	0.9938	0.9936	0.9869	0.9969
NSCLC	retest		GLRLM	short run low grey level emphasis	2	FBS	6	0.8526	0.7187	0.9258	0.9204	0.8363	0.9615
NSCLC	retest		GLRLM	short run high grey level emphasis	2	FBS	6	0.9846	0.9686	0.9925	0.9922	0.9841	0.9962
NSCLC	retest		GLRLM	long run low grey level emphasis	2	FBS	6	0.8178	0.6582	0.9075	0.8998	0.7939	0.9515
NSCLC	retest		GLRLM	long run high grey level emphasis	2	FBS	6	0.9826	0.9646	0.9915	0.9912	0.982	0.9958
NSCLC	retest		GLRLM	grey level non-uniformity	2	FBS	6	0.9992	0.9983	0.9996	0.9996	0.9991	0.9998
NSCLC	retest		GLRLM	grey level non-uniformity normalised	2	FBS	6	0.9904	0.9804	0.9954	0.9952	0.9901	0.9977
NSCLC	retest		GLRLM	run length non-uniformity	2	FBS	6	0.9978	0.9955	0.9989	0.9989	0.9978	0.9995
NSCLC	retest		GLRLM	run length non-uniformity normalised	2	FBS	6	0.9886	0.9766	0.9945	0.9943	0.9882	0.9972
NSCLC	retest		GLRLM	run percentage	2	FBS	6	0.9867	0.9728	0.9935	0.9933	0.9862	0.9968
NSCLC	retest		GLRLM	grey level variance	2	FBS	6	0.9611	0.9216	0.981	0.9802	0.9592	0.9904
NSCLC	retest		GLRLM	run length variance	2	FBS	6	0.9693	0.9378	0.985	0.9844	0.9679	0.9924
NSCLC	retest		GLRLM	run entropy	2	FBS	6	0.995	0.9898	0.9976	0.9975	0.9949	0.9988
NSCLC	retest		GLRLM	short runs emphasis	2	FBS	12	0.9913	0.9823	0.9958	0.9957	0.9911	0.9979
NSCLC	retest		GLRLM	long runs emphasis	2	FBS	12	0.9788	0.957	0.9897	0.9893	0.978	0.9948
NSCLC	retest		GLRLM	low grey level run emphasis	2	FBS	12	0.7781	0.5915	0.8861	0.8752	0.7433	0.9396
NSCLC	retest		GLRLM	high grey level run emphasis	2	FBS	12	0.9867	0.9727	0.9935	0.9933	0.9862	0.9967
NSCLC	retest		GLRLM	short run low grey level emphasis	2	FBS	12	0.7894	0.6101	0.8922	0.8823	0.7579	0.943
NSCLC	retest		GLRLM	short run high grey level emphasis	2	FBS	12	0.9823	0.9639	0.9914	0.9911	0.9816	0.9957
NSCLC	retest		GLRLM	long run low grey level emphasis	2	FBS	12	0.731	0.5156	0.8601	0.8446	0.6804	0.9248
NSCLC	retest		GLRLM	long run high grey level emphasis	2	FBS	12	0.9795	0.9583	0.99	0.9896	0.9787	0.995
NSCLC	retest		GLRLM	grey level non-uniformity	2	FBS	12	0.9991	0.9981	0.9996	0.9995	0.9991	0.9998
NSCLC	retest		GLRLM	grey level non-uniformity normalised	2	FBS	12	0.9857	0.9709	0.9931	0.9928	0.9852	0.9965
NSCLC	retest		GLRLM	run length non-uniformity	2	FBS	12	0.9983	0.9964	0.9992	0.9991	0.9982	0.9996
NSCLC	retest		GLRLM	run length non-uniformity normalised	2	FBS	12	0.9899	0.9794	0.9951	0.9949	0.9896	0.9976
NSCLC	retest		GLRLM	run percentage	2	FBS	12	0.9914	0.9825	0.9958	0.9957	0.9912	0.9979
NSCLC	retest		GLRLM	grey level variance	2	FBS	12	0.9625	0.9243	0.9816	0.9809	0.9607	0.9907
NSCLC	retest		GLRLM	run length variance	2	FBS	12	0.9666	0.9324	0.9837	0.983	0.965	0.9918
NSCLC	retest		GLRLM	run entropy	2	FBS	12	0.9947	0.9891	0.9974	0.9973	0.9945	0.9987
NSCLC	retest		GLRLM	short runs emphasis	2	FBS	18	0.986	0.9714	0.9932	0.9929	0.9855	0.9966
NSCLC	retest		GLRLM	long runs emphasis	2	FBS	18	0.9884	0.9762	0.9943	0.9941	0.988	0.9972
NSCLC	retest		GLRLM	low grey level run emphasis	2	FBS	18	0.6921	0.4553	0.8381	0.818	0.6257	0.9119
NSCLC	retest		GLRLM	high grey level run emphasis	2	FBS	18	0.9843	0.968	0.9924	0.9921	0.9837	0.9962
NSCLC	retest		GLRLM	short run low grey level emphasis	2	FBS	18	0.7224	0.5021	0.8553	0.8388	0.6685	0.922
NSCLC	retest		GLRLM	short run high grey level emphasis	2	FBS	18	0.9811	0.9616	0.9908	0.9905	0.9804	0.9954
NSCLC	retest		GLRLM	long run low grey level emphasis	2	FBS	18	0.5736	0.2843	0.7681	0.7291	0.4427	0.8688
NSCLC	retest		GLRLM	long run high grey level emphasis	2	FBS	18	0.9909	0.9815	0.9956	0.9955	0.9906	0.9978
NSCLC	retest		GLRLM	grey level non-uniformity	2	FBS	18	0.998	0.9959	0.999	0.999	0.9979	0.9995
NSCLC	retest		GLRLM	grey level non-uniformity normalised	2	FBS	18	0.9681	0.9356	0.9845	0.9838	0.9667	0.9922
NSCLC	retest		GLRLM	run length non-uniformity	2	FBS	18	0.9981	0.9961	0.9991	0.9991	0.9981	0.9995
NSCLC	retest		GLRLM	run length non-uniformity normalised	2	FBS	18	0.9856	0.9706	0.993	0.9927	0.9851	0.9965
NSCLC	retest		GLRLM	run percentage	2	FBS	18	0.9953	0.9904	0.9977	0.9977	0.9952	0.9989
NSCLC	retest		GLRLM	grey level variance	2	FBS	18	0.9644	0.9281	0.9826	0.9819	0.9627	0.9912
NSCLC	retest		GLRLM	run length variance	2	FBS	18	0.9782	0.9557	0.9894	0.989	0.9774	0.9947
NSCLC	retest		GLRLM	run entropy	2	FBS	18	0.9884	0.9763	0.9944	0.9942	0.988	0.9972
NSCLC	retest		GLRLM	short runs emphasis	2	FBS	24	0.9873	0.974	0.9938	0.9936	0.9868	0.9969
NSCLC	retest		GLRLM	long runs emphasis	2	FBS	24	0.9676	0.9344	0.9842	0.9835	0.9661	0.992
NSCLC	retest		GLRLM	low grey level run emphasis	2	FBS	24	0.6811	0.4387	0.8318	0.8103	0.6099	0.9082
NSCLC	retest		GLRLM	high grey level run emphasis	2	FBS	24	0.9869	0.9733	0.9937	0.9934	0.9865	0.9968
NSCLC	retest		GLRLM	short run low grey level emphasis	2	FBS	24	0.7312	0.5159	0.8602	0.8447	0.6806	0.9248
NSCLC	retest		GLRLM	short run high grey level emphasis	2	FBS	24	0.9803	0.9599	0.9904	0.99	0.9795	0.9952
NSCLC	retest		GLRLM	long run low grey level emphasis	2	FBS	24	0.486	0.1686	0.7131	0.6541	0.2885	0.8326
NSCLC	retest		GLRLM	long run high grey level emphasis	2	FBS	24	0.9626	0.9246	0.9817	0.981	0.9608	0.9908
NSCLC	retest		GLRLM	grey level non-uniformity	2	FBS	24	0.9989	0.9978	0.9995	0.9995	0.9989	0.9997
NSCLC	retest		GLRLM	grey level non-uniformity normalised	2	FBS	24	0.9912	0.9821	0.9958	0.9956	0.991	0.9979
NSCLC	retest		GLRLM	run length non-uniformity	2	FBS	24	0.9975	0.9948	0.9988	0.9987	0.9974	0.9994
NSCLC	retest		GLRLM	run length non-uniformity normalised	2	FBS	24	0.9857	0.9709	0.9931	0.9928	0.9852	0.9965
NSCLC	retest		GLRLM	run percentage	2	FBS	24	0.9874	0.9743	0.9939	0.9937	0.987	0.9969
NSCLC	retest		GLRLM	grey level variance	2	FBS	24	0.9627	0.9248	0.9818	0.981	0.9609	0.9908
NSCLC	retest		GLRLM	run length variance	2	FBS	24	0.9547	0.9091	0.9778	0.9768	0.9524	0.9888
NSCLC	retest		GLRLM	run entropy	2	FBS	24	0.9924	0.9845	0.9963	0.9962	0.9922	0.9982
NSCLC	retest		GLRLM	short runs emphasis	2	FBN	8	0.9875	0.9745	0.9939	0.9937	0.9871	0.997
NSCLC	retest		GLRLM	long runs emphasis	2	FBN	8	0.9592	0.9178	0.98	0.9792	0.9571	0.9899
NSCLC	retest		GLRLM	low grey level run emphasis	2	FBN	8	0.5575	0.2623	0.7582	0.7159	0.4156	0.8625
NSCLC	retest		GLRLM	high grey level run emphasis	2	FBN	8	0.7436	0.5356	0.8671	0.853	0.6976	0.9288
NSCLC	retest		GLRLM	short run low grey level emphasis	2	FBN	8	0.5554	0.2596	0.7569	0.7142	0.4121	0.8616
NSCLC	retest		GLRLM	short run high grey level emphasis	2	FBN	8	0.564	0.2711	0.7622	0.7212	0.4265	0.865
NSCLC	retest		GLRLM	long run low grey level emphasis	2	FBN	8	0.8139	0.6515	0.9054	0.8974	0.789	0.9503
NSCLC	retest		GLRLM	long run high grey level emphasis	2	FBN	8	0.94	0.8804	0.9705	0.9691	0.9364	0.985
NSCLC	retest		GLRLM	grey level non-uniformity	2	FBN	8	0.995	0.9897	0.9976	0.9975	0.9948	0.9988
NSCLC	retest		GLRLM	grey level non-uniformity normalised	2	FBN	8	0.9613	0.9219	0.9811	0.9803	0.9594	0.9904
NSCLC	retest		GLRLM	run length non-uniformity	2	FBN	8	0.9964	0.9927	0.9983	0.9982	0.9963	0.9991
NSCLC	retest		GLRLM	run length non-uniformity normalised	2	FBN	8	0.9888	0.9772	0.9946	0.9944	0.9885	0.9973
NSCLC	retest		GLRLM	run percentage	2	FBN	8	0.9911	0.9817	0.9957	0.9955	0.9908	0.9978
NSCLC	retest		GLRLM	grey level variance	2	FBN	8	0.8805	0.7689	0.9403	0.9365	0.8693	0.9692
NSCLC	retest		GLRLM	run length variance	2	FBN	8	0.9499	0.8995	0.9754	0.9743	0.9471	0.9875
[truncated: 296,369 more rows]
